# Supplementary material for: XRN1 Stalling in the 5’ UTR of Hepatitis C Virus and Bovine Viral Diarrhea Virus Is Associated with Dysregulated Host mRNA Stability
Source: PLoS Pathog. 2015 Mar 6;11(3):e1004708. doi: 10.1371/journal.ppat.1004708 (PMC4352041; doi:10.1371/journal.ppat.1004708)
Supplement: S4 Table — Related to Figs. 5 and 6. (XLSX) [file ppat.1004708.s006.xlsx]

## Sheet: Sheet1
Global 4sU mRNA Seq Dataset
Samples were labeled with 200uM 4sU for one hour, then three populations sequenced: total, 4sU labeled and unlabeled
Reads were mapped with Tophat2, counted with htseq-count, normalized with edgeR, then analyzed using JMP and averaged across two replicates
EnsemblGene	Gene Symbol	Gene Name	Log2 FC Tot Avg	Log2 FC Txn Avg	Log2 FC HL Avg	Avg Mock HL Bin	HL HCV Avg	HL Mock Avg	Avg CPM
ENSG00000036549	ZZZ3	zinc finger, ZZ-type containing 3	0.0355004	0.154087	0.161037	3-4	3.7392	3.34427	309.134
ENSG00000074755	ZZEF1	zinc finger, ZZ-type with EF-hand domain 1	0.996186	0.579836	0.152093	4-6	4.69284	4.22329	74.5257
ENSG00000159840	ZYX	zyxin	1.08589	-0.241192	1.05735	1-2	4.10726	1.97359	10.6549
ENSG00000162378	ZYG11B	zyg-11 homolog B (C. elegans)	-0.630479	-0.271669	-0.0276643	4-6	5.61308	5.72175	87.8885
ENSG00000203995	ZYG11A	zyg-11 homolog A (C. elegans)	-0.0962816	-0.0406883	0.424657	1-2	2.22001	1.65394	37.4406
ENSG00000070476	ZXDC	ZXD family zinc finger C	0.580906	0.127754	0.544535	0-1	1.32964	0.911619	69.4949
ENSG00000198455	ZXDB	zinc finger, X-linked, duplicated B	0.496837	-0.698922	1.59393	2-3	7.26921	2.40805	9.45107
ENSG00000122952	ZWINT	ZW10 interactor	-0.920608	-0.328322	-0.812014	2-3	1.41358	2.48176	75.2292
ENSG00000174442	ZWILCH	Zwilch, kinetochore associated, homolog (Drosophila)	-0.24745	0.0529755	0.0445294	4-6	5.41636	5.25174	194.535
ENSG00000086827	ZW10	ZW10, kinetochore associated, homolog (Drosophila)	0.441755	0.419825	0.287963	3-4	4.81915	3.94716	63.433
ENSG00000153975	ZUFSP	zinc finger with UFM1-specific peptidase domain	-0.111495	0.261359	-0.115767	2-3	2.02203	2.19097	59.3371
ENSG00000214941	ZSWIM7	zinc finger, SWIM-type containing 7	0.316024	0.477386	-0.341881	6+	5.29679	6.71319	17.1036
ENSG00000130449	ZSWIM6	zinc finger, SWIM-type containing 6	1.08649	0.617742	0.70242	2-3	4.04356	2.48493	80.2987
ENSG00000162415	ZSWIM5	zinc finger, SWIM-type containing 5	-0.0260391	-0.834358	1.09586	3-4	6.46229	3.02343	8.81612
ENSG00000132003	ZSWIM4	zinc finger, SWIM-type containing 4	2.07826	1.64674	-0.00252632	6+	9.8579	9.87517	3.06083
ENSG00000132801	ZSWIM3	zinc finger, SWIM-type containing 3	0.634544	0.815009	-0.644252	3-4	2.08053	3.25172	6.60234
ENSG00000168612	ZSWIM1	zinc finger, SWIM-type containing 1	-0.1408	-0.124876	0.12372	3-4	3.97098	3.64464	6.95564
ENSG00000131848	ZSCAN5A	zinc finger and SCAN domain containing 5A	-0.0370642	-0.494538	0.27606	1-2	2.01743	1.66608	7.95004
ENSG00000140265	ZSCAN29	zinc finger and SCAN domain containing 29	0.157975	0.299119	-0.174914	3-4	2.92637	3.30357	73.8122
ENSG00000187987	ZSCAN23	zinc finger and SCAN domain containing 23	0.0270922	0.24821	-0.32037	1-2	0.948639	1.18452	20.232
ENSG00000182318	ZSCAN22	zinc finger and SCAN domain containing 22	1.25276	0.345481	1.45402	1-2	4.86079	1.7742	7.33268
ENSG00000166529	ZSCAN21	zinc finger and SCAN domain containing 21	0.497035	0.219658	0.387128	3-4	4.67378	3.57381	30.4715
ENSG00000121903	ZSCAN20	zinc finger and SCAN domain containing 20	1.39212	1.09174	0.42843	1-2	2.28604	1.69869	32.2413
ENSG00000176371	ZSCAN2	zinc finger and SCAN domain containing 2	0.248338	-0.68767	1.00325	2-3	4.62978	2.30968	63.2286
ENSG00000121413	ZSCAN18	zinc finger and SCAN domain containing 18	0.602481	0.987051	-0.13905	4-6	3.84739	4.23667	7.48075
ENSG00000196812	ZSCAN16	zinc finger and SCAN domain containing 16	0.594033	-0.225045	0.55351	2-3	4.05112	2.76027	11.2101
ENSG00000219891	ZSCAN12P1	zinc finger and SCAN domain containing 12-like 1	1.74685	0.805024	1.30553	2-3	5.49782	2.22427	3.15749
ENSG00000158691	ZSCAN12	zinc finger and SCAN domain containing 12	0.350612	0.14994	0.428002	1-2	2.20234	1.63698	51.6883
ENSG00000169249	ZRSR2	zinc finger (CCCH type), RNA-binding motif and serine/arginine rich 2	2.06114	1.71831	0.0412761	2-3	2.52236	2.45121	10.9052
ENSG00000121988	ZRANB3	zinc finger, RAN-binding domain containing 3	-1.08447	-0.380695	-0.475904	3-4	2.50578	3.48502	34.0554
ENSG00000132485	ZRANB2	zinc finger, RAN-binding domain containing 2	-0.534465	0.0466719	-0.515091	1-2	1.30891	1.87054	236.779
ENSG00000019995	ZRANB1	zinc finger, RAN-binding domain containing 1	0.181757	0.157616	0.0855985	4-6	4.66447	4.39577	201.458
ENSG00000170044	ZPLD1	zona pellucida-like domain containing 1	2.26153	2.47639	-0.0205178	6+	8.11693	8.23319	4.24073
ENSG00000183579	ZNRF3	zinc and ring finger 3	-0.073164	-0.796788	0.70569	2-3	3.91486	2.40039	40.4073
ENSG00000180233	ZNRF2	zinc and ring finger 2	-0.565827	0.161859	-0.521373	4-6	3.54415	5.08699	30.8888
ENSG00000186187	ZNRF1	zinc and ring finger 1	-0.691736	-1.52845	0.740562	1-2	2.86271	1.71335	14.0793
ENSG00000066379	ZNRD1	zinc ribbon domain containing 1	0.395984	-0.759546	0.67407	3-4	4.96931	3.11445	5.17964
ENSG00000117174	ZNHIT6	zinc finger, HIT type 6	0.556148	0.805222	-0.297314	3-4	2.56072	3.14675	103.304
ENSG00000108278	ZNHIT3	zinc finger, HIT type 3	0.446266	0.248868	-0.344106	3-4	3.02223	3.83631	25.3356
ENSG00000174276	ZNHIT2	zinc finger, HIT type 2	1.0449	1.18354	-0.840482	6+	8.64955	15.4883	1.1172
ENSG00000106400	ZNHIT1	zinc finger, HIT type 1	-0.379107	-0.299812	-0.211396	6+	5.51472	6.38499	39.4899
ENSG00000124201	ZNFX1	zinc finger, NFX1-type containing 1	0.436678	0.396136	-0.0645176	3-4	3.68374	3.85222	90.4296
ENSG00000081665	ZNF93	zinc finger protein 93	-0.142889	-0.00830111	0.21969	1-2	1.97063	1.69227	96.4896
ENSG00000146757	ZNF92	zinc finger protein 92	-0.725171	-0.550237	0.348421	1-2	1.78361	1.40093	114.961
ENSG00000167232	ZNF91	zinc finger protein 91	-0.744739	-0.554011	0.236904	2-3	2.45952	2.08706	510.108
ENSG00000198155	ZNF876P	zinc finger protein 732	-0.61315	-0.403034	-0.135504	4-6	3.8677	4.24858	15.8309
ENSG00000106479	ZNF862	zinc finger protein 862	0.925024	0.577172	0.660233	2-3	3.17568	2.0095	6.567
ENSG00000197385	ZNF860	zinc finger protein 860	0.501306	0.992998	0.350049	1-2	2.03103	1.59346	22.771
ENSG00000105750	ZNF85	zinc finger protein 85	-0.439431	-0.583534	0.897978	1-2	2.87752	1.54419	63.0272
ENSG00000196605	ZNF846	zinc finger protein 846	-0.0572242	0.789383	-0.82905	2-3	1.40262	2.49177	5.55964
ENSG00000197608	ZNF841	zinc finger protein 841	1.24462	1.23336	0.482724	1-2	2.32002	1.66027	84.0947
ENSG00000198040	ZNF84	zinc finger protein 84	-0.0711458	0.224866	-0.118317	1-2	1.30601	1.41763	106.28
ENSG00000022976	ZNF839	zinc finger protein 839	-0.541618	-0.446404	0.179493	2-3	3.13121	2.7649	14.5369
ENSG00000152475	ZNF837	zinc finger protein 837	2.87504	-2.81646	2.46276	1-2	7.76627	1.4088	0.571933
ENSG00000196267	ZNF836	zinc finger protein 836	0.546025	0.949169	-0.369248	3-4	2.97818	3.84686	3.51234
ENSG00000197332	ZNF833	zinc finger protein 833	0.395108	0.768498	0.758266	2-3	3.56742	2.10908	0.705708
ENSG00000198783	ZNF830	zinc finger protein 830	-0.00730322	0.521755	-0.320243	3-4	2.86969	3.58292	56.6868
ENSG00000167766	ZNF83	zinc finger protein 83	-0.468259	-0.129526	-0.0122031	1-2	1.89493	1.91103	46.8227
ENSG00000185869	ZNF829	zinc finger protein 829	1.8075	1.25732	0.26641	1-2	2.33107	1.93802	5.95678
ENSG00000198824	ZNF828	zinc finger protein 828	-0.679774	-0.655819	0.342246	3-4	4.84934	3.82522	11.4211
ENSG00000151612	ZNF827	zinc finger protein 827	-0.216734	-0.0815831	-0.128835	1-2	1.25245	1.36944	20.4467
ENSG00000197933	ZNF823	zinc finger protein 823	0.312182	0.32285	0.385293	2-3	3.10857	2.37999	37.1288
ENSG00000102984	ZNF821	zinc finger protein 821	0.669345	-0.349345	1.09552	2-3	5.48419	2.56642	5.81119
ENSG00000180257	ZNF816A	zinc finger protein 816A	0.277483	0.483279	0.412528	1-2	2.43205	1.82721	29.8876
ENSG00000198346	ZNF813	zinc finger protein 813	0.0288071	0.0327293	0.737256	1-2	2.95934	1.77524	39.5183
ENSG00000171469	ZNF812	zinc finger protein 561; zinc finger protein 812	-0.0335257	-0.141077	0.819187	1-2	3.51244	1.99071	26.3614
ENSG00000197779	ZNF81	zinc finger protein 81	0.0605112	0.213717	0.073301	2-3	2.14291	2.03675	16.6251
ENSG00000198482	ZNF808	zinc finger protein 808	0.237262	0.2652	0.563803	1-2	2.38294	1.6121	38.6483
ENSG00000204524	ZNF805	zinc finger protein 805	0.584356	0.30635	0.596203	2-3	3.68716	2.43903	67.2573
ENSG00000048405	ZNF800	zinc finger protein 800	0.354086	0.528227	0.121715	2-3	2.54313	2.33738	103.75
ENSG00000196466	ZNF799	zinc finger protein 799	-0.110168	0.0104772	0.00815582	1-2	1.67189	1.66246	11.9922
ENSG00000188227	ZNF793	zinc finger protein 793	2.38083			2-3		2.60762	0.29178
ENSG00000180884	ZNF792	zinc finger protein 792	-0.280965	-0.0110003	0.223897	3-4	3.69371	3.16274	8.84455
ENSG00000173875	ZNF791	zinc finger protein 791	0.447459	-0.0407949	0.85293	1-2	3.53737	1.9585	76.4065
ENSG00000197863	ZNF790	zinc finger protein 790	0.156057	0.721434	-0.0284339	2-3	2.44197	2.49057	23.1147
ENSG00000196152	ZNF79	zinc finger protein 79	0.947406	0.318208	0.742247	2-3	3.94027	2.35552	21.2132
ENSG00000198556	ZNF789	zinc finger protein 789	0.096243	-0.810772	0.99905	0-1	1.26281	0.631821	14.71
ENSG00000142409	ZNF787	zinc finger protein 787	0.299604	-0.495897	0.669959	3-4	5.83102	3.66494	26.5916
ENSG00000197362	ZNF786	zinc finger protein 786	0.002233	-0.167686	0.656724	2-3	4.60847	2.92323	12.4757
ENSG00000179922	ZNF784	zinc finger protein 784	0.734135	1.7685	-2.05828	6+	2.88677	12.0231	0.9109
ENSG00000204946	ZNF783	zinc finger family member 783	1.59549	0.996532	-1.1416	0-1	0.42719	0.94249	4.18777
ENSG00000196597	ZNF782	zinc finger protein 782	-0.301594	0.178286	0.0944447	1-2	1.23081	1.15281	40.5685
ENSG00000196381	ZNF781	zinc finger protein 781	-0.605166	-0.235026	0.0642511	1-2	1.09392	1.04627	5.24313
ENSG00000128000	ZNF780B	zinc finger protein 780B	-0.567085	0.0146133	-0.503043	2-3	1.43019	2.02686	69.4358
ENSG00000197782	ZNF780A	zinc finger protein 780A	-0.211687	0.424978	-0.115563	1-2	1.54519	1.67405	66.6326
ENSG00000170100	ZNF778	zinc finger protein 778	1.26928	0.893868	0.619229	2-3	3.60673	2.34805	58.2381
ENSG00000196453	ZNF777	zinc finger protein 777	0.781728	1.17463	0.465766	6+	11.9689	8.66649	9.53626
ENSG00000152443	ZNF776	zinc finger protein 776	-0.22877	-0.350578	0.252937	2-3	2.54864	2.13878	80.7917
ENSG00000196456	ZNF775	zinc finger protein 775	1.05916	-0.816465	0.195879	2-3	3.37585	2.94726	1.53013
ENSG00000196391	ZNF774	zinc finger protein 774	1.30989	-0.129195	1.52046	1-2	4.72824	1.64814	3.23967
ENSG00000152439	ZNF773	zinc finger protein 773	1.11239	0.108057	1.43894	1-2	2.72538	1.00522	10.2192
ENSG00000197128	ZNF772	zinc finger protein 772	-0.128833	-0.372512	0.352281	1-2	1.61969	1.26878	18.4682
ENSG00000179965	ZNF771	zinc finger protein 771	-0.181657	-2.81646	0.681265	4-6	7.36008	4.58988	1.24923
ENSG00000198146	ZNF770	zinc finger protein 770	-0.419712	-0.171517	0.163866	4-6	6.27471	5.60099	196.149
ENSG00000175691	ZNF77	zinc finger protein 77	1.01559	0.396087	0.83175	2-3	3.89674	2.18938	13.4304
ENSG00000169957	ZNF768	zinc finger protein 768	0.480032	0.793729	-0.346369	6+	5.17208	6.57556	20.427
ENSG00000133624	ZNF767	zinc finger family member 767	0.612018	-0.391807		NA	0.630131		13.7196
ENSG00000196214	ZNF766	zinc finger protein 766	0.384425	0.0457705	0.689346	2-3	3.4054	2.11181	52.5227
ENSG00000196417	ZNF765	zinc finger protein 765	0.293492	0.627104	0.260145	1-2	1.84827	1.54332	72.5139
ENSG00000169951	ZNF764	zinc finger protein 764	0.710067	-1.33104	-0.593432	2-3	1.95239	2.94583	1.74459
ENSG00000197054	ZNF763	zinc finger protein 763	2.68171	-2.13839	1.53476	1-2	4.65987	1.60829	0.93965
ENSG00000160336	ZNF761	zinc finger protein 761	0.511569	0.456373	0.258812	2-3	2.85506	2.38619	76.9017
ENSG00000065029	ZNF76	zinc finger protein 76 (expressed in testis)	-0.474048	0.156579	-0.784931	6+	3.80539	6.55672	8.38962
ENSG00000186376	ZNF75D	zinc finger protein 75D	0.709923	0.624832	0.191151	1-2	1.48075	1.297	18.3837
ENSG00000162086	ZNF75A	zinc finger protein 75a	0.976937	0.257447	1.04477	1-2	2.50018	1.2119	106.344
ENSG00000186230	ZNF749	zinc finger protein 749	0.60412	-0.143665	0.72085	2-3	3.60415	2.18678	26.2621
ENSG00000169955	ZNF747	zinc finger protein 747	0.820332	0.00940165	0.320087	2-3	3.33996	2.67538	3.65351
ENSG00000181220	ZNF746	zinc finger protein 746	1.52959	0.612181	0.795223	2-3	5.09392	2.93539	19.8789
ENSG00000139651	ZNF740	zinc finger protein 740	0.22799	-0.255426	0.0378527	3-4	3.89795	3.79701	64.4167
ENSG00000185252	ZNF74	zinc finger protein 74	0.0511959	0.558171	-0.408122	6+	4.85627	6.44406	4.23543
ENSG00000172687	ZNF738	zinc finger protein 738	-0.532238	-0.207644	0.385595	1-2	1.33504	1.02193	26.2698
ENSG00000183850	ZNF730	zinc finger protein 730	-1.01122	-0.904746	0.736098	4-6	7.59044	4.557	10.9992
ENSG00000196081	ZNF724P	zinc finger protein 724 pseudogene	-0.790669	-0.635045	0.359624	2-3	3.58058	2.79059	109.514
ENSG00000182903	ZNF721	zinc finger protein 721	0.0475403	-0.395525	0.693563	1-2	1.8534	1.14601	120.052
ENSG00000197302	ZNF720	zinc finger protein 720	0.423856	0.2782	0.200913	1-2	1.58278	1.37702	28.7231
ENSG00000160352	ZNF714	zinc finger protein 714	-0.537156	-0.65852	0.680238	1-2	2.74118	1.71067	166.579
ENSG00000178665	ZNF713	zinc finger protein 713	0.510569	-0.169245	0.818341	2-3	4.44954	2.52331	14.2064
ENSG00000140548	ZNF710	zinc finger protein 710	0.955411	0.13382	0.498088	4-6	7.50901	5.31671	12.151
ENSG00000197951	ZNF71	zinc finger protein 71	1.07334	0.00577918	1.12802	2-3	5.56218	2.54495	20.0765
ENSG00000182141	ZNF708	zinc finger protein 708	-0.455274	-0.498691	0.452545	1-2	1.95964	1.43201	73.1634
ENSG00000181135	ZNF707	zinc finger protein 707	0.976238	0.391487	0.907973	1-2	3.39892	1.8114	4.70049
ENSG00000120963	ZNF706	zinc finger protein 706	-0.278796	0.531622	-0.140548	1-2	1.11239	1.22621	33.5983
ENSG00000164684	ZNF704	zinc finger protein 704	-0.794945	0.0233005	-0.858871	4-6	2.68399	4.86774	79.4917
ENSG00000183779	ZNF703	zinc finger protein 703	1.57814	-0.0447961	0.554657	3-4	4.90365	3.3385	1.75123
ENSG00000167562	ZNF701	zinc finger protein 701	0.93696	0.841328	-0.230277	4-6	3.43943	4.03466	6.23156
ENSG00000196757	ZNF700	zinc finger protein 700	-0.182318	0.0584645	0.0528355	2-3	2.09344	2.01816	53.2973
ENSG00000187792	ZNF70	zinc finger protein 70	0.985367	0.627389	0.290449	2-3	3.31033	2.70669	17.7615
ENSG00000147789	ZNF7	zinc finger protein 7	0.309339	-0.329036	1.17399	1-2	4.21808	1.86943	23.7367
ENSG00000196110	ZNF699	zinc finger protein 699	2.08605	1.35694	1.30745	2-3	5.55663	2.24507	24.0585
ENSG00000185730	ZNF696	zinc finger protein 696	-0.432086	-1.55343	1.15852	1-2	3.70231	1.65853	1.8162
ENSG00000197472	ZNF695	zinc finger protein 695	0.000230046	-0.0823112	0.419832	1-2	2.07304	1.54963	38.4342
ENSG00000171163	ZNF692	zinc finger protein 692	0.513784	-0.250018	1.46935	0-1	1.33614	0.48254	8.62898
ENSG00000164011	ZNF691	zinc finger protein 691	0.00688906	-0.883911	1.03733	3-4	7.06233	3.44098	9.136
ENSG00000198429	ZNF69	zinc finger protein 69	-0.691047	-0.714913	-0.0241051	1-2	1.94714	1.97995	34.2878
ENSG00000156853	ZNF689	zinc finger protein 689	0.464012	-0.249996	1.1364	2-3	5.99482	2.72701	15.318
ENSG00000143373	ZNF687	zinc finger protein 687	0.691557	-0.345056	0.0979519	2-3	2.72005	2.5415	9.22838
ENSG00000117010	ZNF684	zinc finger protein 684	-0.663602	-0.157432	0.173767	2-3	2.42833	2.15278	25.4571
ENSG00000197124	ZNF682	zinc finger protein 682	-1.11729	-0.608942	0.24292	0-1	1.03663	0.875985	26.1754
ENSG00000196172	ZNF681	zinc finger protein 681	-0.644983	0.0658801	-0.424447	2-3	2.04016	2.73801	57.5318
ENSG00000173041	ZNF680	zinc finger protein 680	-0.911162	-0.177036	-0.264052	1-2	1.10364	1.32531	98.0708
ENSG00000181450	ZNF678	zinc finger protein 678	-0.0768505	-0.158569	0.661273	1-2	2.63609	1.66685	97.3443
ENSG00000196109	ZNF676	zinc finger protein 676	-0.642983	0.497811	-0.793297	4-6	3.05591	5.29599	3.55173
ENSG00000197372	ZNF675	zinc finger protein 675	-0.119703	-0.0877872	0.851194	1-2	2.32752	1.2902	127.71
ENSG00000147121	ZNF673	zinc finger family member 673	0.0617421	0.492352	-0.313134	6+	6.21	7.71532	5.40303
ENSG00000171161	ZNF672	zinc finger protein 672; hypothetical LOC100130262	0.742178	-0.659972	1.03443	2-3	4.95305	2.41813	11.9393
ENSG00000083814	ZNF671	zinc finger protein 671	0.81693	0.524198	0.975236	1-2	2.9741	1.5128	9.53482
ENSG00000135747	ZNF670	zinc finger protein 670	-0.702948	-0.792813	0.773658	1-2	2.87928	1.68419	41.151
ENSG00000188295	ZNF669	zinc finger protein 669	0.0511517	-0.167759	0.675138	1-2	2.72716	1.70794	54.9002
ENSG00000167394	ZNF668	zinc finger protein 668	0.951444	-0.0484845	0.908337	3-4	6.76333	3.60349	2.77007
ENSG00000198046	ZNF667	zinc finger protein 667	1.41272	0.716114	3.58928	0-1	5.59948	0.465229	0.967868
ENSG00000197497	ZNF665	zinc finger protein 665	0.137333	-0.0401372	0.668595	2-3	3.79401	2.38688	6.05138
ENSG00000179195	ZNF664	zinc finger protein 664	-0.619681	-0.0295779	-0.635399	6+	5.66953	8.80687	216.282
ENSG00000182983	ZNF662	zinc finger protein 662	1.05234	0.734576	0.50872	1-2	1.57775	1.10892	21.7716
ENSG00000144792	ZNF660	zinc finger protein 660	-0.679312	-0.449563	-0.263687	0-1	0.817134	0.981005	14.329
ENSG00000197343	ZNF655	zinc finger protein 655	-0.0677244	0.147703	0.221535	1-2	1.91601	1.64327	263.322
ENSG00000175105	ZNF654	zinc finger protein 654	1.07812	0.865137	0.674372	2-3	3.58007	2.24329	46.1316
ENSG00000161914	ZNF653	zinc finger protein 653	0.824338	0.676373	1.0996	2-3	6.07444	2.83461	2.58273
ENSG00000198740	ZNF652	zinc finger protein 652	-0.145507	-0.54489	0.401838	2-3	3.47382	2.62931	64.5314
ENSG00000198093	ZNF649	zinc finger protein 649	-0.198152	-0.348668	0.327946	2-3	2.89209	2.30405	22.7275
ENSG00000167395	ZNF646	zinc finger protein 646	0.80521	0.224979	0.465535	2-3	3.06789	2.22177	23.117
ENSG00000122482	ZNF644	zinc finger protein 644	0.0623868	0.168129	0.220344	3-4	4.18181	3.5895	602.775
ENSG00000187801	ZNF643	zinc finger protein 643	0.00917966	-0.0133465	0.390027	4-6	7.0743	5.39851	30.6824
ENSG00000187815	ZNF642	zinc finger protein 642	0.0244899	0.759218	0.0587811	4-6	6.19357	5.94629	6.01298
ENSG00000167528	ZNF641	zinc finger protein 641	1.3043	0.879648	0.789319	2-3	4.37869	2.53359	47.7813
ENSG00000121864	ZNF639	zinc finger protein 639	0.0944046	0.0147678	0.470134	2-3	2.88578	2.08324	61.1077
ENSG00000075292	ZNF638	zinc finger protein 638	-0.539426	-0.207717	-0.108451	2-3	2.44098	2.63155	536.58
ENSG00000221994	ZNF630	zinc finger protein 630	1.3605	0.563912	0.999235	2-3	5.01685	2.50976	3.16927
ENSG00000102870	ZNF629	zinc finger protein 629	0.188204	-0.185669	0.344814	4-6	5.40788	4.25822	32.2912
ENSG00000197483	ZNF628	zinc finger protein 628	2.73583	1.35346	-0.130162	6+	5.78256	6.32853	1.55304
ENSG00000198551	ZNF627	zinc finger protein 627	0.0318631	-0.648401	1.33822	1-2	3.81199	1.50767	49.8578
ENSG00000188171	ZNF626	zinc finger protein 626	-0.561771	-0.254741	0.145337	1-2	1.14492	1.0352	15.1476
ENSG00000197566	ZNF624	zinc finger protein 624	-0.0625877	-0.004813	0.349458	1-2	1.99611	1.5667	20.4702
ENSG00000183309	ZNF623	zinc finger protein 623	0.658298	0.0603174	0.55507	2-3	4.38506	2.98457	37.1049
ENSG00000173545	ZNF622	zinc finger protein 622	0.724148	0.623666	-0.0518805	4-6	4.34581	4.50493	84.5066
ENSG00000172888	ZNF621	zinc finger protein 621	0.624449	0.880812	-0.282327	2-3	2.16805	2.63669	38.315
ENSG00000177842	ZNF620	zinc finger protein 620	-0.0445405	-0.683808	0.902096	2-3	4.96126	2.65481	23.9702
ENSG00000177873	ZNF619	zinc finger protein 619	1.01207	0.331315	0.944276	1-2	2.79496	1.45251	18.7664
ENSG00000157657	ZNF618	zinc finger protein 618	-3.17848	-2.76349	-0.609345	4-6	2.67989	4.08835	7.62715
ENSG00000204611	ZNF616	zinc finger protein 616	0.174718	0.20281	0.344322	2-3	2.95075	2.32424	49.6397
ENSG00000197619	ZNF615	zinc finger protein 615	0.166572	0.286347	0.351279	2-3	3.67478	2.88062	19.1883
ENSG00000142556	ZNF614	zinc finger protein 614	0.485869	0.607529	0.392497	2-3	3.60454	2.74597	62.4425
ENSG00000176024	ZNF613	zinc finger protein 613	0.559693	0.279566	0.697994	1-2	2.37585	1.46454	20.9775
ENSG00000213020	ZNF611	zinc finger protein 611	0.34732	0.255378	0.332241	1-2	2.12402	1.68711	18.0514
ENSG00000167554	ZNF610	zinc finger protein 610	0.714023	0.996257	0.0344851	4-6	4.48937	4.38333	23.6807
ENSG00000180357	ZNF609	zinc finger protein 609	-0.191847	-0.367356	0.0631122	4-6	5.3169	5.08932	77.0019
ENSG00000168916	ZNF608	zinc finger protein 608	-0.0763289	0.248327	-0.592265	2-3	1.47837	2.22881	82.1083
ENSG00000198182	ZNF607	zinc finger protein 607	0.597864	0.190492	0.650536	2-3	3.23486	2.06074	20.1254
ENSG00000166704	ZNF606	zinc finger protein 606	0.315102	0.00304493	0.90276	0-1	1.51021	0.807755	65.4425
ENSG00000189190	ZNF600	zinc finger protein 600	0.757793	0.225268	0.894419	1-2	2.62876	1.41418	26.4044
ENSG00000153896	ZNF599	zinc finger protein 599	0.0921963	0.35346	1.11743	2-3	4.84661	2.23387	1.53088
ENSG00000167962	ZNF598	zinc finger protein 598	0.951736	-0.0162204	1.47789	3-4	8.98041	3.22409	12.1388
ENSG00000167981	ZNF597	zinc finger protein 597	1.31144	0.708783	0.536377	2-3	3.22903	2.22642	13.069
ENSG00000172748	ZNF596	zinc finger protein 596	0.116284	0.106789	0.692422	1-2	2.33654	1.44588	15.7165
ENSG00000197701	ZNF595	zinc finger protein 595	-0.128442	-0.201077	0.165328	0-1	0.873435	0.778865	12.8694
ENSG00000180626	ZNF594	zinc finger protein 594	-0.08846	0.0540221	0.00442163	1-2	1.14068	1.13719	58.9208
ENSG00000142684	ZNF593	zinc finger protein 593	1.09602	0.768554	0.0657362	4-6	6.196	5.92002	10.8637
ENSG00000166716	ZNF592	zinc finger protein 592	0.596073	-0.156347	0.616938	1-2	2.57696	1.68031	52.0451
ENSG00000164048	ZNF589	zinc finger protein 589	-0.475414	-0.28024	-0.177222	1-2	1.37878	1.55899	39.3042
ENSG00000198466	ZNF587	zinc finger protein 587	0.0776933	0.083554	-0.149734	2-3	1.88191	2.08773	26.2709
ENSG00000083828	ZNF586	zinc finger protein 586	0.429834	0.0898077	0.360083	1-2	2.04468	1.59305	28.092
ENSG00000196967	ZNF585A	zinc finger protein 585A	0.77777	1.02778	-0.427585	3-4	2.27037	3.0536	10.1749
ENSG00000198440	ZNF583	zinc finger protein 583	1.56389	0.999033	0.838519	1-2	3.46951	1.94021	48.4374
ENSG00000018869	ZNF582	zinc finger protein 582	1.0581	0.511963	0.927066	1-2	3.33841	1.75576	28.2202
ENSG00000171425	ZNF581	zinc finger protein 581	1.707	0.40939	-0.0444841	4-6	4.0726	4.20014	3.88519
ENSG00000213015	ZNF580	zinc finger protein 580	0.633459	0.0210491	0.759193	0-1	0.396103	0.234028	2.79538
ENSG00000218891	ZNF579	zinc finger protein 579	2.31698	-1.48624	2.38824	2-3	11.6947	2.23387	1.51937
ENSG00000161551	ZNF577	zinc finger protein 577	0.685514	0.0459893	0.195307	1-2	1.77124	1.54698	22.1111
ENSG00000124444	ZNF576	zinc finger protein 576	0.661626	0.608627	0.0546177	2-3	2.3496	2.26231	7.02962
ENSG00000105732	ZNF574	zinc finger protein 574	1.36061	-0.764246	2.33242	3-4	16.0587	3.18845	7.66899
ENSG00000189144	ZNF573	zinc finger protein 573	-0.595492	0.846751	-1.55653	4-6	1.52688	4.49125	10.659
ENSG00000180938	ZNF572	zinc finger protein 572	0.194073	0.226761	0.33115	1-2	1.49883	1.19142	19.1986
ENSG00000180479	ZNF571	zinc finger protein 571	0.843737	0.488952	0.880053	1-2	3.28185	1.78318	10.6445
ENSG00000171827	ZNF570	zinc finger protein 570	0.781885	0.605279	0.524903	2-3	4.08805	2.84122	19.6661
ENSG00000171970	ZNF57	zinc finger protein 57	0.556351	0.572945	0.261739	2-3	3.45122	2.8786	15.2973
ENSG00000196437	ZNF569	zinc finger protein 569	1.21403	0.594012	0.849217	1-2	3.34421	1.85632	10.9023
ENSG00000198453	ZNF568	zinc finger protein 568	0.398421	0.86182	-0.37218	3-4	2.77425	3.59074	21.8371
ENSG00000189042	ZNF567	zinc finger protein 567	0.0931696	0.393705	0.145788	1-2	1.92991	1.74442	41.5723
ENSG00000186017	ZNF566	zinc finger protein 566	-0.0820558	-0.0479177	0.290823	2-3	3.15417	2.57833	35.2444
ENSG00000196357	ZNF565	zinc finger protein 565	0.878598	0.373606	0.692674	1-2	2.63231	1.62863	3.38627
ENSG00000188868	ZNF563	zinc finger protein 563	0.17711	0.0799288	0.520485	2-3	3.1136	2.17061	28.4913
ENSG00000171466	ZNF562	zinc finger protein 562	0.151524	-0.179596	0.931056	1-2	3.63461	1.90626	44.255
ENSG00000188321	ZNF559	zinc finger protein 559	-0.144531	0.00370064	0.278689	2-3	2.43751	2.00933	30.6057
ENSG00000167785	ZNF558	zinc finger protein 558	0.445608	0.674773	-0.0129278	2-3	2.86043	2.88618	38.7439
ENSG00000130544	ZNF557	zinc finger protein 557	0.700423	0.601533	0.430709	2-3	2.89041	2.14439	40.2094
ENSG00000186300	ZNF555	zinc finger protein 555	0.705235	0.249185	0.607497	2-3	3.49354	2.29293	35.2395
ENSG00000172006	ZNF554	zinc finger protein 554	2.48447	1.69336	0.446375	4-6	5.6336	4.13441	9.54011
ENSG00000178935	ZNF552	zinc finger protein 552	0.354414	-0.81765	1.69304	0-1	3.1614	0.977744	13.3588
ENSG00000204519	ZNF551	zinc finger protein 551	-0.354231	-0.69476	0.695052	1-2	1.96438	1.21337	55.9918
ENSG00000188785	ZNF548	zinc finger protein 548	0.573373	0.185006	0.353802	1-2	2.34705	1.83661	24.629
ENSG00000152433	ZNF547	zinc finger protein 547	0.531695	1.00191	-0.485327	1-2	0.947062	1.32579	12.2945
ENSG00000187187	ZNF546	zinc finger protein 546	0.299398	0.219947	0.626062	1-2	2.17426	1.4088	12.3547
ENSG00000198131	ZNF544	zinc finger protein 544	0.403053	0.0220091	0.448315	2-3	3.29334	2.41368	52.0268
ENSG00000178229	ZNF543	zinc finger protein 543	0.713283	0.140137	0.752957	2-3	4.46668	2.65047	46.2152
ENSG00000171817	ZNF540	zinc finger protein 540	0.997252	0.513761	0.0670324	1-2	1.52135	1.45228	0.940544
ENSG00000167555	ZNF534	zinc finger protein 534; zinc finger protein 528	0.14557	0.317187	0.290367	2-3	2.47547	2.02418	32.7466
ENSG00000183647	ZNF530	zinc finger protein 530	0.920324	0.118265	1.04734	1-2	2.50911	1.21405	19.0983
ENSG00000186020	ZNF529	zinc finger protein 529	1.00719	0.573882	0.485591	1-2	2.07339	1.48082	27.4204
ENSG00000189164	ZNF527	zinc finger protein 527	0.453839	0.310754	0.622039	1-2	2.70649	1.75855	13.4329
ENSG00000167625	ZNF526	zinc finger protein 526	1.17585	0.795442	-0.214854	2-3	2.31394	2.68553	8.87057
ENSG00000171443	ZNF524	zinc finger protein 524	1.23341	-0.138393	0.344318	4-6	5.32851	4.19716	0.84773
ENSG00000175322	ZNF519	zinc finger protein 519	-1.03625	-0.579411	-0.252627	0-1	0.726591	0.865643	57.8917
ENSG00000177853	ZNF518A	zinc finger protein 518A	-0.45301	-0.113042	0.0265581	2-3	2.37132	2.32806	524.721
ENSG00000197363	ZNF517	zinc finger protein 517	1.50391	-0.138393	1.1559	2-3	4.92199	2.20892	0.642844
ENSG00000101493	ZNF516	zinc finger protein 516	0.254703	-0.223598	0.563144	2-3	3.8625	2.61424	79.423
ENSG00000144026	ZNF514	zinc finger protein 514	0.276806	0.969645	-0.965777	1-2	0.961586	1.87809	16.2518
ENSG00000163795	ZNF513	zinc finger protein 513	1.23733	0.562047	-0.65102	2-3	1.47024	2.30868	1.25708
ENSG00000196700	ZNF512B	zinc finger protein 512B	1.30396	0.39748	0.48476	4-6	6.58641	4.70676	3.32672
ENSG00000198522	ZNF512	zinc finger protein 512	0.45831	0.223468	0.109288	4-6	5.96929	5.5338	31.7878
ENSG00000198546	ZNF511	zinc finger protein 511	-0.67015	-0.460693	-0.00509652	4-6	4.91756	4.93496	7.75337
ENSG00000081386	ZNF510	zinc finger protein 510	0.458212	-0.0428904	0.813617	2-3	3.99163	2.27105	30.1877
ENSG00000168813	ZNF507	zinc finger protein 507	0.0401398	-0.0703935	0.248684	2-3	2.83696	2.38777	204.052
ENSG00000165655	ZNF503	zinc finger protein 503	1.67201	-0.432629	1.54469	2-3	8.58064	2.94117	3.25846
ENSG00000186446	ZNF501	zinc finger protein 501	0.780627	0.516613	0.0232624	2-3	2.9616	2.91423	39.1105
ENSG00000103199	ZNF500	zinc finger protein 500	0.731434	0.208176	0.632218	1-2	1.86915	1.20595	4.40809
ENSG00000197037	ZNF498	zinc finger protein 498	0.628174	-0.376058	1.04596	1-2	2.81182	1.36183	42.2746
ENSG00000174586	ZNF497	zinc finger protein 497	0.661487	-0.406516	1.13763	3-4	8.76286	3.98277	1.1622
ENSG00000162714	ZNF496	zinc finger protein 496	0.926164	0.00376952	0.550832	2-3	3.62947	2.47757	26.6447
ENSG00000196268	ZNF493	zinc finger protein 493	-0.135143	0.0330099	0.554529	0-1	1.05684	0.719579	87.6942
ENSG00000177599	ZNF491	zinc finger protein 491	-0.434834	0.0319151	-0.422893	3-4	2.73515	3.66678	3.18557
ENSG00000188033	ZNF490	zinc finger protein 490	0.39302	0.346213	0.262446	2-3	3.40593	2.83943	12.5829
ENSG00000160229	ZNF486	zinc finger protein 486	-0.700293	-0.36111	-0.0261856	1-2	1.16501	1.18635	25.2282
ENSG00000198298	ZNF485	zinc finger protein 485	0.674251	1.49572	-1.02207	6+	3.23572	6.57119	4.47179
ENSG00000127081	ZNF484	zinc finger protein 484	-0.540879	-0.311617	0.0505648	2-3	2.20378	2.12788	68.3478
ENSG00000198464	ZNF480	zinc finger protein 480	0.220312	0.210354	0.311901	2-3	3.69694	2.97818	57.017
ENSG00000180035	ZNF48	zinc finger protein 48	1.00515	-0.189152	0.205543	4-6	6.75777	5.86042	5.86737
ENSG00000164185	ZNF474	zinc finger protein 474	1.41778	0.920501	-1.2843	1-2	0.557561	1.35802	0.6235
ENSG00000142528	ZNF473	zinc finger protein 473	1.26758	0.0972067	1.16823	2-3	5.39428	2.40027	34.5395
ENSG00000196263	ZNF471	zinc finger protein 471	1.66872	0.988012	0.237152	1-2	1.94921	1.65375	3.99823
ENSG00000197016	ZNF470	zinc finger protein 470	0.536309	0.579722	0.429561	2-3	3.07606	2.28394	32.7343
ENSG00000204604	ZNF468	zinc finger protein 468	0.239269	0.407763	0.193122	3-4	4.07502	3.56446	76.9228
ENSG00000181444	ZNF467	zinc finger protein 467	3.55759			2-3		2.10908	0.381404
ENSG00000148143	ZNF462	zinc finger protein 462	1.41731	2.82389	-1.34542	6+	2.48538	6.31546	13.4971
ENSG00000197808	ZNF461	zinc finger protein 461	1.21614	1.0621	0.4626	1-2	2.38323	1.72946	20.4952
ENSG00000197714	ZNF460	zinc finger protein 460	-0.313059	0.231026	-0.339914	2-3	2.29373	2.90313	345.265
ENSG00000112200	ZNF451	zinc finger protein 451	0.13722	0.0568092	0.374961	2-3	2.89263	2.23059	232.529
ENSG00000124459	ZNF45	zinc finger protein 45	0.392454	-0.207257	1.00214	2-3	4.1185	2.0562	24.9496
ENSG00000173275	ZNF449	zinc finger protein 449	-0.139652	0.402593	-0.350263	1-2	1.48515	1.89326	17.6938
ENSG00000083838	ZNF446	zinc finger protein 446	1.45813	1.31013	-0.423787	4-6	3.82084	5.12544	5.06722
ENSG00000185219	ZNF445	zinc finger protein 445	-0.491162	-0.645629	-0.319051	2-3	2.09185	2.6096	75.881
ENSG00000167685	ZNF444	zinc finger protein 444	0.43618	0.0280135	0.795191	1-2	3.20981	1.84971	11.6
ENSG00000180855	ZNF443	zinc finger protein 443	-0.799573	-0.377827	0.508321	1-2	2.32586	1.63517	15.6458
ENSG00000198342	ZNF442	zinc finger protein 442	0.541032	0.628063	0.43195	3-4	4.33479	3.21321	14.152
ENSG00000197044	ZNF441	zinc finger protein 441	0.0679837	0.198224	0.285342	1-2	1.69395	1.38996	26.9872
ENSG00000171295	ZNF440	zinc finger protein 440	0.0333211	-0.288669	0.748539	2-3	3.45209	2.0547	20.4607
ENSG00000197857	ZNF44	zinc finger protein 44	-0.117579	-0.260845	0.444341	1-2	1.9656	1.44456	38.5745
ENSG00000171291	ZNF439	zinc finger protein 439	-0.402763	0.165522	-0.103803	1-2	1.70894	1.83643	29.7693
ENSG00000183621	ZNF438	zinc finger protein 438	2.34624	2.08121	0.251645	2-3	2.6715	2.2439	11.4181
ENSG00000125945	ZNF436	zinc finger protein 436	1.15147	0.459842	0.99955	2-3	5.048	2.52479	48.9206
ENSG00000140987	ZNF434	zinc finger protein 434	0.896968	0.396078	0.575979	2-3	3.79	2.54245	25.5117
ENSG00000197647	ZNF433	zinc finger protein 433	0.50683	0.456253	0.89862	2-3	3.97056	2.12981	6.75169
ENSG00000196705	ZNF431	zinc finger protein 431	0.0916457	-0.0617599	0.407469	1-2	1.97407	1.48834	104.373
ENSG00000118620	ZNF430	zinc finger protein 430	0.244143	0.0784775	0.726365	1-2	2.67167	1.61483	76.0316
ENSG00000198521	ZNF43	zinc finger protein 43	-0.444969	-0.605455	0.713929	1-2	2.29824	1.40114	91.5972
ENSG00000197013	ZNF429	zinc finger protein 429	0.282578	-0.0150987	0.351576	2-3	2.8062	2.19929	23.8279
ENSG00000131116	ZNF428	zinc finger protein 428	-1.31081	-1.45492	0.210637	6+	7.07412	6.11314	14.8704
ENSG00000130818	ZNF426	zinc finger protein 426	0.353048	-0.278741	0.909102	2-3	5.53722	2.94866	44.354
ENSG00000204947	ZNF425	zinc finger protein 425	1.46921	0.766804	0.609132	6+	14.1861	9.30028	5.91982
ENSG00000102935	ZNF423	zinc finger protein 423	0.137373	0.944574	-1.05562	4-6	2.80432	5.8291	1.64675
ENSG00000197050	ZNF420	zinc finger protein 420	0.543975	0.204964	1.00852	1-2	3.45808	1.71886	27.118
ENSG00000105136	ZNF419	zinc finger protein 419	0.334973	-0.0625886	0.766571	0-1	1.29529	0.761391	40.5217
ENSG00000196724	ZNF418	zinc finger protein 418	-0.32215	0.0529489	-0.316875	2-3	1.61693	2.01409	7.25427
ENSG00000173480	ZNF417	zinc finger protein 417	0.495481	0.207852	0.0558389	1-2	1.47278	1.41687	31.5022
ENSG00000083817	ZNF416	zinc finger protein 416	1.01069	0.345422	0.795312	2-3	4.03716	2.32628	19.5583
ENSG00000170954	ZNF415	zinc finger protein 415	-0.496641	-0.0554874	0.37401	3-4	4.09116	3.15688	7.18054
ENSG00000119725	ZNF410	zinc finger protein 410	0.192479	-0.210551	0.853926	0-1	0.988759	0.547058	7.75681
ENSG00000147124	ZNF41	zinc finger protein 41	-0.0202949	0.258985	0.123241	2-3	3.14382	2.88641	16.6143
ENSG00000175213	ZNF408	zinc finger protein 408	1.25109	0.387772	0.195213	2-3	3.02905	2.64571	5.60068
ENSG00000215421	ZNF407	zinc finger protein 407	-0.426795	0.203043	-0.572362	1-2	1.30598	1.94193	86.3455
ENSG00000176222	ZNF404	zinc finger protein 404	-0.760037	0.425608	-0.924919	3-4	1.65047	3.13354	4.43976
ENSG00000197024	ZNF398	zinc finger protein 398	1.03779	0.225017	0.827861	1-2	3.14263	1.77044	35.6872
ENSG00000186814	ZNF397OS	zinc finger protein 397 opposite strand	0.457942	-0.186318	0.504271	1-2	2.50118	1.76337	24.6891
ENSG00000186812	ZNF397	zinc finger protein 397	-0.207857	-0.287229	0.081575	2-3	2.21806	2.09612	23.6278
ENSG00000186496	ZNF396	zinc finger protein 396	0.962001	1.187	-0.504021	4-6	3.06341	4.34441	4.29595
ENSG00000186918	ZNF395	zinc finger protein 395	0.256356	0.372495	-0.568129	4-6	3.64924	5.41036	10.1053
ENSG00000160908	ZNF394	zinc finger protein 394	0.304151	0.148739	0.657632	2-3	4.58719	2.9079	36.8505
ENSG00000124613	ZNF391	zinc finger protein 391	0.595878	1.81803	-0.785517	6+	3.67083	6.32745	4.43281
ENSG00000187595	ZNF385C	zinc finger protein 385C	0.274102	0.65427	-0.350137	1-2	1.02655	1.30852	1.92897
ENSG00000144331	ZNF385B	zinc finger protein 385B	-0.990191	-0.689881	0.42129	1-2	1.9758	1.47544	4.88663
ENSG00000126746	ZNF384	zinc finger protein 384	0.581611	0.401571	0.227603	2-3	3.49657	2.98626	32.6114
ENSG00000188283	ZNF383	zinc finger protein 383	1.01566	0.216229	1.07171	1-2	3.42878	1.63126	11.0122
ENSG00000161298	ZNF382	zinc finger protein 382	1.25924	1.29078	0.332705	3-4	3.87924	3.0803	7.54576
ENSG00000075407	ZNF37A	zinc finger protein 37A	0.277675	0.769767	-0.290364	3-4	2.69781	3.29928	78.056
ENSG00000165244	ZNF367	zinc finger protein 367	-0.449799	-0.643215	0.920139	0-1	1.57318	0.831361	128.274
ENSG00000160094	ZNF362	zinc finger protein 362	-0.617181	-1.43537	1.29505	3-4	7.47735	3.0472	4.54555
ENSG00000198816	ZNF358	zinc finger protein 358	2.32323			3-4		3.06934	0.735124
ENSG00000178338	ZNF354B	zinc finger protein 354B	0.982161	0.804123	0.674019	1-2	2.75937	1.72946	26.5352
ENSG00000169131	ZNF354A	zinc finger protein 354A	1.20919	1.40817	0.627646	2-3	4.40392	2.85036	24.114
ENSG00000169981	ZNF35	zinc finger protein 35	0.232506	0.0220747	0.385673	1-2	2.24711	1.71999	48.3486
ENSG00000197937	ZNF347	zinc finger protein 347	0.315135	0.383092	0.241481	2-3	3.01123	2.54713	12.9648
ENSG00000113761	ZNF346	zinc finger protein 346	-0.041209	-0.474286	-0.0843471	2-3	2.82948	2.99984	11.691
ENSG00000167637	ZNF345	zinc finger protein 345	0.57966	0.844269	-0.141153	1-2	1.49347	1.64698	39.5092
ENSG00000088876	ZNF343	zinc finger protein 343	0.402264	0.234239	0.480287	2-3	3.85168	2.76102	34.2653
ENSG00000196378	ZNF34	zinc finger protein 34	1.01136	0.721439	0.0224018	1-2	1.53238	1.50877	6.39125
ENSG00000196693	ZNF33B	zinc finger protein 33B	-0.675091	-0.0603392	-0.52151	2-3	1.42381	2.04381	38.4696
ENSG00000189180	ZNF33A	zinc finger protein 33A	-0.502152	-0.301308	-0.338929	2-3	1.75133	2.21511	116.607
ENSG00000130684	ZNF337	zinc finger protein 337	-0.172406	-0.0503094	-0.111197	1-2	1.20134	1.29759	33.6437
ENSG00000198026	ZNF335	zinc finger protein 335	1.30918	0.211036	1.16332	1-2	4.37239	1.9522	18.2374
ENSG00000198185	ZNF334	zinc finger protein 334	0.765214	0.611876	-1.71441	1-2	0.524441	1.72102	1.3875
ENSG00000160961	ZNF333	zinc finger protein 333	0.69866	0.0861532	0.620664	1-2	2.96462	1.9281	15.6705
ENSG00000130844	ZNF331	zinc finger protein 331	-0.367378	-0.570917	0.367471	1-2	1.44571	1.12063	29.4953
ENSG00000109445	ZNF330	zinc finger protein 330	0.130443	0.708039	-0.37839	3-4	2.54733	3.31125	75.4875
ENSG00000181894	ZNF329	zinc finger protein 329	0.993971	0.405799	0.634796	2-3	3.72123	2.39659	42.5077
ENSG00000162664	ZNF326	zinc finger protein 326	-0.105815	-0.204218	-0.258926	1-2	1.12688	1.34841	132.223
ENSG00000171574	ZNF324B	zinc finger protein 324B	1.24473	0.181521	0.602561	3-4	4.99632	3.2905	5.3926
ENSG00000083812	ZNF324	zinc finger protein 324	1.78154	1.06286	0.416791	2-3	3.84977	2.88382	12.1225
ENSG00000181315	ZNF322A	zinc finger protein 322A	-0.57253	0.685829	-0.416911	3-4	2.87552	3.83901	8.54076
ENSG00000182986	ZNF320	zinc finger protein 320	-0.0401802	0.10229	0.494078	2-3	3.06591	2.17684	47.1616
ENSG00000169740	ZNF32	zinc finger protein 32	0.328323	-0.670609	1.33379	1-2	4.30706	1.70871	5.03721
ENSG00000166188	ZNF319	zinc finger protein 319	1.90086	0.452337	0.662073	3-4	5.87288	3.71148	4.31891
ENSG00000171467	ZNF318	zinc finger protein 318	0.281939	0.147956	0.10845	6+	6.54764	6.07348	35.4128
ENSG00000130803	ZNF317	zinc finger protein 317	0.79471	0.193335	0.62543	2-3	3.88718	2.51977	69.9662
ENSG00000205903	ZNF316	zinc finger protein 316	2.05709	1.00122	0.771795	4-6	8.95652	5.24573	9.95794
ENSG00000131845	ZNF304	zinc finger protein 304	0.681592	0.383768	0.219068	1-2	1.8697	1.60629	49.7211
ENSG00000089335	ZNF302	zinc finger protein 302	-0.0674757	0.0427418	0.447035	1-2	2.64567	1.94073	92.1251
ENSG00000145908	ZNF300	zinc finger protein 300	-0.196835	0.096417	-0.0706006	1-2	1.22846	1.29008	160.351
ENSG00000168661	ZNF30	zinc finger protein 30	-0.149707	-1.16995	1.47563	1-2	5.19509	1.86803	4.33299
ENSG00000166526	ZNF3	zinc finger protein 3	0.181578	-0.337715	0.724108	1-2	3.27719	1.98392	109.254
ENSG00000173276	ZNF295	zinc finger protein 295	0.564135	0.278342	0.512486	2-3	3.49895	2.45281	98.0948
ENSG00000188994	ZNF292	zinc finger protein 292	0.371196	0.196687	0.470628	2-3	3.1133	2.24671	419.221
ENSG00000187607	ZNF286A	zinc finger protein 286A	0.124801	0.316775	0.297918	2-3	3.09731	2.51943	9.31289
ENSG00000186026	ZNF284	zinc finger protein 284	0.721016	0.841807	0.492123	2-3	3.66438	2.6053	3.32981
ENSG00000170265	ZNF282	zinc finger protein 282	0.864324	0.23123	0.983772	3-4	6.5491	3.31159	16.5521
ENSG00000162702	ZNF281	zinc finger protein 281	-0.716302	-0.545392	0.0968999	3-4	3.89151	3.63872	294.684
ENSG00000137871	ZNF280D	zinc finger protein 280D	-0.741369	-0.43741	0.522512	1-2	1.72044	1.1977	36.8505
ENSG00000056277	ZNF280C	zinc finger protein 280C	-0.450815	-0.477344	0.739481	3-4	6.10466	3.65642	23.1268
ENSG00000198477	ZNF280B	zinc finger protein 280B	-0.076121	-0.533039	0.963834	2-3	5.72221	2.93373	33.2222
ENSG00000169548	ZNF280A	zinc finger protein 280A	-0.830948	-0.201002	-0.233828	3-4	2.93617	3.4528	5.18078
ENSG00000198538	ZNF28	zinc finger protein 28	0.277794	0.477602	0.155869	3-4	3.52507	3.16407	113.516
ENSG00000198839	ZNF277	zinc finger protein 277	-0.510054	-0.313914	0.236016	3-4	4.1355	3.5114	90.1548
ENSG00000158805	ZNF276	zinc finger protein 276	1.79546	0.67311	1.46182	1-2	3.58643	1.30199	18.2705
ENSG00000063587	ZNF275	zinc finger protein 275	0.430265	-0.707003	0.894309	1-2	3.49493	1.88029	6.43756
ENSG00000171606	ZNF274	zinc finger protein 274	1.4298	0.789894	0.643089	1-2	2.5421	1.62781	112.572
ENSG00000198039	ZNF273	zinc finger protein 273	-0.231031	-0.297903	0.826052	1-2	1.93871	1.09357	42.5481
ENSG00000185947	ZNF267	zinc finger protein 267	0.546768	0.381608	0.520931	1-2	1.52742	1.06449	88.006
ENSG00000174652	ZNF266	zinc finger protein 266	0.554333	0.0515756	0.991873	1-2	2.90634	1.46138	33.4861
ENSG00000083844	ZNF264	zinc finger protein 264	0.839741	0.406772	0.537149	1-2	2.78475	1.91906	61.4404
ENSG00000006194	ZNF263	zinc finger protein 263	0.817917	0.0776494	0.838984	2-3	3.67313	2.05341	69.8544
ENSG00000198393	ZNF26	zinc finger protein 26	0.895166	0.269278	1.3561	0-1	2.11978	0.828062	29.2503
ENSG00000219565	ZNF259P1	zinc finger protein 259, pseudogene	-0.966115	-2.70955		1-2		1.14987	1.58084
ENSG00000109917	ZNF259	zinc finger protein 259	0.476494	0.737826	-0.0408046	6+	8.34947	8.589	95.8661
ENSG00000197134	ZNF257	zinc finger protein 257	0.139296	0.10601	0.358518	1-2	1.78331	1.39092	44.461
ENSG00000152454	ZNF256	zinc finger protein 256	0.609409	0.533452	0.0212957	2-3	2.80598	2.76487	41.9058
ENSG00000213096	ZNF254	zinc finger protein 254	-0.382081	-0.323752	0.376711	2-3	2.88669	2.2233	89.284
ENSG00000213988	ZNF253	zinc finger protein 253	0.0747449	0.0746519	0.0129994	1-2	1.53887	1.52507	14.1751
ENSG00000196922	ZNF252	zinc finger protein 252	0.117653	0.158977	0.241349	3-4	4.56894	3.86512	76.2529
ENSG00000198169	ZNF251	zinc finger protein 251	0.888017	0.50847	0.539961	2-3	3.9614	2.72461	26.0282
ENSG00000196150	ZNF250	zinc finger protein 250	0.991331	-0.30795	1.53669	1-2	3.59626	1.23954	10.5456
ENSG00000175395	ZNF25	zinc finger protein 25	-0.014681	-0.233514	0.970035	1-2	2.15704	1.10116	10.6111
ENSG00000198105	ZNF248	zinc finger protein 248	-1.14223	-0.264197	-0.832004	1-2	1.00044	1.78094	47.8493
ENSG00000172466	ZNF24	zinc finger protein 24	-0.2289	-0.0516561	0.0639806	3-4	3.38554	3.23868	277.353
ENSG00000179456	ZNF238	zinc finger protein 238	0.290223	-0.23836	0.434216	3-4	4.34723	3.21737	21.1995
ENSG00000130856	ZNF236	zinc finger protein 236	-0.26967	-0.200672	-0.0826771	3-4	2.85316	3.02144	47.0704
ENSG00000159917	ZNF235	zinc finger protein 235	0.331813	0.0745547	0.54096	1-2	1.48548	1.02099	29.7346
ENSG00000159905	ZNF234	zinc finger protein 234	-0.238646	-0.207851	0.394881	1-2	2.46472	1.87455	20.3815
ENSG00000159915	ZNF233	zinc finger protein 233	1.6767	2.13907	0.421825	2-3	3.31494	2.47454	0.805133
ENSG00000167840	ZNF232	zinc finger protein 232	0.655726	0.593545	0.0242095	2-3	2.86366	2.81601	18.4546
ENSG00000159882	ZNF230	zinc finger protein 230	-0.125281	0.121853	0.247784	1-2	2.32651	1.95936	27.1978
ENSG00000167377	ZNF23	zinc finger protein 23 (KOX 16)	0.17622	0.493102	0.347616	0-1	1.06023	0.833219	5.61146
ENSG00000167383	ZNF229	zinc finger protein 229	1.06559	1.0194	-0.0194524	2-3	2.3748	2.40704	48.0394
ENSG00000131115	ZNF227	zinc finger protein 227	0.304034	0.212048	0.6259	1-2	2.94225	1.90662	69.2629
ENSG00000167380	ZNF226	zinc finger protein 226	-0.141701	0.541676	-0.457952	1-2	1.131	1.55353	68.8675
ENSG00000178386	ZNF223	zinc finger protein 223	0.153437	0.994847	-1.02044	4-6	2.81044	5.7011	1.42034
ENSG00000159885	ZNF222	zinc finger protein 222	0.41793	0.105953	1.18412	1-2	3.28926	1.44758	19.6928
ENSG00000165512	ZNF22	zinc finger protein 22 (KOX 15)	-0.448485	-0.344495	0.171979	4-6	4.64443	4.12251	62.2987
ENSG00000165804	ZNF219	zinc finger protein 219	0.604752	-0.320918	0.764476	2-3	4.16545	2.45206	6.23751
ENSG00000171940	ZNF217	zinc finger protein 217	-0.612007	-1.10502	0.410458	2-3	3.72358	2.80157	110.596
ENSG00000149054	ZNF215	zinc finger protein 215	-0.621211	-0.632561	0.0713766	2-3	2.75173	2.6189	20.0824
ENSG00000149050	ZNF214	zinc finger protein 214	0.070776	0.0112021	-0.268461	1-2	1.23447	1.48695	7.71884
ENSG00000085644	ZNF213	zinc finger protein 213	1.2565	0.773113	0.686043	1-2	3.11308	1.93495	1.68982
ENSG00000170260	ZNF212	zinc finger protein 212	1.07674	0.043398	0.715142	1-2	2.99086	1.82187	12.5889
ENSG00000121417	ZNF211	zinc finger protein 211	1.08121	0.389119	0.82889	2-3	4.87965	2.74706	39.9295
ENSG00000010244	ZNF207	zinc finger protein 207	-0.462435	-0.134118	-0.225328	0-1	0.444369	0.519486	333.612
ENSG00000122386	ZNF205	zinc finger protein 205	0.931115	0.875647	0.468049	4-6	6.39248	4.62139	14.4704
ENSG00000204789	ZNF204P	zinc finger protein 204 pseudogene	-0.833156	0.663216	-0.365658	3-4	2.51659	3.24255	3.02562
ENSG00000166261	ZNF202	zinc finger protein 202	1.16603	0.658223	0.394011	1-2	2.08645	1.58781	33.0719
ENSG00000010539	ZNF200	zinc finger protein 200	1.0293	0.505407	0.898173	2-3	4.19739	2.25218	32.674
ENSG00000132010	ZNF20	zinc finger protein 20	0.331722	0.829163	2.47152	2-3	13.1541	2.37168	1.1622
ENSG00000163067	ZNF2	zinc finger protein 2	0.552637	-0.0169271	1.06298	1-2	3.48716	1.6691	9.09853
ENSG00000186448	ZNF197	zinc finger protein 197	0.265247	-0.0076551	0.472522	2-3	3.50538	2.52634	83.9137
ENSG00000005801	ZNF195	zinc finger protein 195	-0.432175	-0.478743	0.621547	1-2	2.04141	1.32686	84.8518
ENSG00000137185	ZNF193	zinc finger protein 193	0.579179	0.106081	1.01368	0-1	1.34117	0.664255	13.9703
ENSG00000198315	ZNF192	zinc finger protein 192	-0.602353	0.108721	-0.212458	2-3	2.20832	2.55869	68.4737
ENSG00000157429	ZNF19	zinc finger protein 19	0.112992	-0.167138	-0.762395	1-2	0.620114	1.0519	5.23169
ENSG00000136870	ZNF189	zinc finger protein 189	-0.269679	-0.314506	0.331049	2-3	2.93792	2.33553	98.3202
ENSG00000197062	ZNF187	zinc finger protein 187	1.26456	-0.226709	1.37341	1-2	4.39201	1.69521	8.96089
ENSG00000096654	ZNF184	zinc finger protein 184	0.27785	-0.46833	1.17351	2-3	4.73087	2.0974	23.4407
ENSG00000147118	ZNF182	zinc finger protein 182	0.339419	-0.275037	0.383775	2-3	2.7518	2.10906	15.3197
ENSG00000197841	ZNF181	zinc finger protein 181	0.801569	0.618909	0.531815	1-2	2.82967	1.95724	45.2592
ENSG00000167384	ZNF180	zinc finger protein 180	-0.148799	-0.549584	0.755239	1-2	2.59069	1.53485	45.1709
ENSG00000154957	ZNF18	zinc finger protein 18	0.363688	0.353946	-0.104046	2-3	2.41895	2.59985	6.81859
ENSG00000105497	ZNF175	zinc finger protein 175	0.681995	0.815704	-0.738787	2-3	1.36896	2.28449	8.47082
ENSG00000103343	ZNF174	zinc finger protein 174	0.333822	-0.359422	0.709303	4-6	7.0686	4.32327	8.69432
ENSG00000186272	ZNF17	zinc finger protein 17	0.197717	0.391926	-0.0589365	1-2	1.87729	1.95557	17.996
ENSG00000175787	ZNF169	zinc finger protein 169	0.754608	-0.505679	0.852489	1-2	2.02112	1.11935	8.13479
ENSG00000196345	ZNF167	zinc finger protein 852; zinc finger protein 167	-0.0867258	-0.515728	0.609716	1-2	1.88926	1.23808	28.0404
ENSG00000197279	ZNF165	zinc finger protein 165	1.09986	0.597215	0.935871	1-2	3.61215	1.88817	12.6321
ENSG00000170949	ZNF160	zinc finger protein 160	0.404359	-6.069e-05	0.783463	2-3	3.45487	2.00718	80.3086
ENSG00000170631	ZNF16	zinc finger protein 16	0.684411	0.335467	0.591479	2-3	4.41009	2.92681	7.93326
ENSG00000204920	ZNF155	zinc finger protein 155	0.302159	0.371968	0.596737	1-2	2.17304	1.43692	27.6531
ENSG00000163848	ZNF148	zinc finger protein 148	-0.0742123	-0.0133199	0.0984624	3-4	4.00299	3.7389	279.642
ENSG00000167635	ZNF146	zinc finger protein 146	-0.0513802	-0.233323	0.278984	2-3	2.85531	2.35326	265.074
ENSG00000166478	ZNF143	zinc finger protein 143	-0.345375	-0.311354	0.144077	3-4	4.08778	3.69927	80.7763
ENSG00000115568	ZNF142	zinc finger protein 142	0.728851	0.331804	0.488581	2-3	3.88521	2.76909	15.4463
ENSG00000131127	ZNF141	zinc finger protein 141	-0.557281	-0.0642767	-0.315649	1-2	1.45332	1.80875	118.659
ENSG00000196387	ZNF140	zinc finger protein 140	1.08732	0.696673	0.847735	1-2	3.39983	1.88914	71.1794
ENSG00000105708	ZNF14	zinc finger protein 14	-0.473907	-0.429339	0.565208	1-2	2.77761	1.87727	30.6733
ENSG00000197008	ZNF138	zinc finger protein 138	-0.599042	-0.39227	0.290471	1-2	2.43518	1.99109	51.2347
ENSG00000196646	ZNF136	zinc finger protein 136	0.120685	0.191513	0.185657	2-3	2.67702	2.35377	51.4141
ENSG00000213762	ZNF134	zinc finger protein 134	0.504498	0.140449	0.417258	2-3	2.67833	2.00566	69.1062
ENSG00000125846	ZNF133	zinc finger protein 133	1.30519	0.727589	0.889756	0-1	1.12813	0.60886	40.3044
ENSG00000172262	ZNF131	zinc finger protein 131	-0.148844	0.1156	0.0336109	3-4	3.85067	3.762	228.046
ENSG00000196418	ZNF124	zinc finger protein 124	-1.02277	-0.814644	0.00137303	6+	12.9474	12.9351	263.232
ENSG00000197961	ZNF121	zinc finger protein 121	0.0176878	0.00389589	0.493582	2-3	3.26019	2.31558	153.573
ENSG00000127957	ZNF12	postmeiotic segregation increased 2-like 3; zinc finger protein 12	1.1619	0.418001	1.78727	0-1	3.2821	0.950886	2.44449
ENSG00000164631	ZNF12	postmeiotic segregation increased 2-like 3; zinc finger protein 12	0.217551	0.0473443	0.400247	1-2	2.62252	1.98716	99.6683
ENSG00000152926	ZNF117	zinc finger protein 117	-0.989273	-0.936898	0.368208	1-2	1.7337	1.34318	94.5902
ENSG00000178150	ZNF114	zinc finger protein 114	0.597762	0.847511	-0.0144292	4-6	4.04367	4.08432	8.17403
ENSG00000196247	ZNF107	zinc finger protein 107	-0.921274	-0.728559	0.284059	1-2	1.75564	1.44187	93.1265
ENSG00000181896	ZNF101	zinc finger protein 101	-0.143527	0.00975224	0.416363	2-3	3.5144	2.63338	34.9296
ENSG00000197020	ZNF100	zinc finger protein 100	-0.312244	-0.256654	0.407225	1-2	1.98252	1.49496	129.992
ENSG00000090612	ZNF10	zinc finger protein 10	-0.426125	-0.0710782	0.0301721	2-3	2.79208	2.7343	87.1977
ENSG00000101040	ZMYND8	zinc finger, MYND-type containing 8	-0.592963	-0.708906	-0.0413044	2-3	2.58363	2.65866	100.596
ENSG00000165724	ZMYND19	zinc finger, MYND-type containing 19	0.345946	0.114477	-0.11933	4-6	4.19544	4.55721	19.6536
ENSG00000066185	ZMYND12	zinc finger, MYND-type containing 12	0.546032		2.76861	0-1	2.42022	0.355156	0.719246
ENSG00000015171	ZMYND11	zinc finger, MYND domain containing 11	0.230535	0.371637	0.023704	6+	6.64611	6.53781	277.913
ENSG00000132950	ZMYM5	zinc finger, MYM-type 5	1.08297	0.491121	1.15125	1-2	3.8005	1.71112	33.1921
ENSG00000146463	ZMYM4	zinc finger, MYM-type 4	-0.0571821	0.000693232	0.0283073	6+	6.33853	6.21537	167.717
ENSG00000147130	ZMYM3	zinc finger, MYM-type 3	-1.26089	-1.20118	-0.000418518	4-6	5.49915	5.50075	15.3385
ENSG00000121741	ZMYM2	zinc finger, MYM-type 2	-0.434321	-0.459215	0.231692	2-3	3.50199	2.98242	272.487
ENSG00000197056	ZMYM1	zinc finger, MYM-type 1	-0.495828	0.135158	-0.517531	4-6	3.24445	4.64444	90.8161
ENSG00000084073	ZMPSTE24	zinc metallopeptidase (STE24 homolog, S. cerevisiae)	-0.414999	-0.0640601	-0.227842	6+	6.36172	7.4501	235.579
ENSG00000122515	ZMIZ2	zinc finger, MIZ-type containing 2	1.32008	-0.0314447	1.20989	1-2	4.61831	1.9965	7.43064
ENSG00000108175	ZMIZ1	zinc finger, MIZ-type containing 1	-0.266753	-0.508903	0.345123	2-3	2.66928	2.10137	39.2358
ENSG00000100319	ZMAT5	zinc finger, matrin type 5	0.850382	0.193899	0.715081	6+	19.9053	12.1257	6.08632
ENSG00000172667	ZMAT3	zinc finger, matrin type 3	0.00855222	0.238631	-0.169527	4-6	4.24119	4.77002	30.574
ENSG00000146007	ZMAT2	zinc finger, matrin type 2	-0.55951	-0.409418	0.0413665	3-4	3.31678	3.22302	45.5353
ENSG00000166432	ZMAT1	zinc finger, matrin type 1	3.40272	2.44657	3.69987	0-1	10.2825	0.791273	1.75553
ENSG00000196652	ZKSCAN5	zinc finger with KRAB and SCAN domains 5	0.0923181	0.00740865	0.223457	3-4	3.69131	3.16165	82.4136
ENSG00000187626	ZKSCAN4	zinc finger with KRAB and SCAN domains 4	0.310081	-0.897441	1.73526	1-2	4.64404	1.39486	7.83826
ENSG00000189298	ZKSCAN3	zinc finger with KRAB and SCAN domains 3	0.00756319	-1.10368	0.787543	1-2	3.32808	1.92806	7.91205
ENSG00000155592	ZKSCAN2	zinc finger with KRAB and SCAN domains 2	0.513936	-0.340899	1.14881	1-2	3.85433	1.73829	20.9057
ENSG00000106261	ZKSCAN1	zinc finger with KRAB and SCAN domains 1	-0.276166	-0.440371	0.064766	3-4	3.91707	3.74512	285.595
ENSG00000171649	ZIK1	zinc finger protein interacting with K protein 1 homolog (mouse)	0.432916	-0.454937	1.21806	2-3	6.46483	2.77898	11.3168
ENSG00000139800	ZIC5	Zic family member 5 (odd-paired homolog, Drosophila)	1.27873	0.545153	1.22736	1-2	3.94356	1.68428	9.89773
ENSG00000174963	ZIC4	Zic family member 4	0.0499988	0.505463	-1.07121	6+	2.88677	6.06567	0.967673
ENSG00000043355	ZIC2	Zic family member 2 (odd-paired homolog, Drosophila)	0.94778	0.598573	-0.0870134	4-6	5.10288	5.42012	1.60549
ENSG00000152977	ZIC1	Zic family member 1 (odd-paired homolog, Drosophila)	-0.598972	-0.550742	0.272085	2-3	2.94801	2.44131	24.7305
ENSG00000174306	ZHX3	zinc fingers and homeoboxes 3	-0.184487	-0.39096	-0.697393	3-4	1.98562	3.21982	12.7718
ENSG00000178764	ZHX2	zinc fingers and homeoboxes 2	0.605837	-0.211324	0.0319436	6+	6.29327	6.15546	25.8101
ENSG00000165156	ZHX1	zinc fingers and homeoboxes 1	-0.372284	-0.373149	0.180509	3-4	4.17179	3.68115	170.25
ENSG00000197114	ZGPAT	zinc finger, CCCH-type with G patch domain	0.6479	0.77336	0.187611	1-2	1.40316	1.23206	7.81283
ENSG00000220201	ZGLP1	GATA like protein-1	1.83839	1.53272	0.470451	1-2	2.22836	1.60829	2.12293
ENSG00000162078	ZG16B	zymogen granule protein 16 homolog B (rat)	3.08658			NA	12.6391		0.312677
ENSG00000157077	ZFYVE9	zinc finger, FYVE domain containing 9	-0.765953	-0.236446	-0.481375	4-6	3.26734	4.56145	77.9827
ENSG00000155256	ZFYVE27	zinc finger, FYVE domain containing 27	0.10359	0.0172429	-0.61984	1-2	0.752978	1.15711	15.2727
ENSG00000072121	ZFYVE26	zinc finger, FYVE domain containing 26	0.732468	0.63017	-0.0386498	2-3	1.98733	2.04129	56.0525
ENSG00000100711	ZFYVE21	zinc finger, FYVE domain containing 21	-0.0106345	-0.270166	-0.0727065	2-3	2.71749	2.85795	8.04669
ENSG00000131381	ZFYVE20	zinc finger, FYVE domain containing 20	-0.176461	-0.214915	0.059993	3-4	3.9653	3.80379	128.535
ENSG00000166140	ZFYVE19	zinc finger, FYVE domain containing 19	0.329882	0.987234	-0.584101	6+	4.19959	6.29563	10.2345
ENSG00000039319	ZFYVE16	zinc finger, FYVE domain containing 16	-0.192126	0.185623	-0.247984	3-4	3.19586	3.79523	224.168
ENSG00000165861	ZFYVE1	zinc finger, FYVE domain containing 1	1.35762	2.09476	-0.882105	6+	3.76505	6.93922	10.7397
ENSG00000005889	ZFX	zinc finger protein, X-linked	-0.370165	-0.744454	0.699457	1-2	3.15144	1.94067	261.852
ENSG00000056097	ZFR	zinc finger RNA binding protein	0.166565	0.127799	0.221138	6+	7.17265	6.15334	264.763
ENSG00000179588	ZFPM1	zinc finger protein, multitype 1	0.368475	-1.19378	1.2074	2-3	5.62774	2.43708	4.7279
ENSG00000162300	ZFPL1	zinc finger protein-like 1	0.953762	0.847671	-0.631679	2-3	1.80228	2.79239	7.03543
ENSG00000186660	ZFP91	zinc finger protein 91 homolog (mouse); ZFP91-CNTF readthrough transcript; ciliary neurotrophic factor	0.436228	0.123238	0.559961	3-4	4.48164	3.03999	154.878
ENSG00000184939	ZFP90	zinc finger protein 90 homolog (mouse)	0.765484	0.310742	0.758847	3-4	6.15686	3.63851	38.6726
ENSG00000181007	ZFP82	zinc finger protein 82 homolog (mouse)	0.669549	0.397891	-0.150102	2-3	2.32019	2.57459	17.0715
ENSG00000020256	ZFP64	zinc finger protein 64 homolog (mouse)	0.0579254	0.048393	-0.380488	4-6	4.00781	5.2173	12.8558
ENSG00000196670	ZFP62	zinc finger protein 62 homolog (mouse)	-0.416796	-0.297681	0.059782	2-3	2.24392	2.15284	71.6414
ENSG00000181638	ZFP41	zinc finger protein 41 homolog (mouse)	1.57097	0.858406	0.243747	3-4	3.56381	3.00982	2.71255
ENSG00000136866	ZFP37	zinc finger protein 37 homolog (mouse)	0.0299806	0.17461	0.585951	1-2	2.26823	1.51112	16.6895
ENSG00000152518	ZFP36L2	zinc finger protein 36, C3H type-like 2	-0.820535	-1.24643	0.767059	2-3	4.42492	2.60015	52.7972
ENSG00000185650	ZFP36L1	zinc finger protein 36, C3H type-like 1	0.137827	-0.0428873	0.363706	2-3	3.55251	2.76089	67.236
ENSG00000128016	ZFP36	zinc finger protein 36, C3H type, homolog (mouse)	0.914916	2.02301	-0.841713	2-3	1.5161	2.71712	2.63038
ENSG00000120784	ZFP30	zinc finger protein 30 homolog (mouse)	0.0517315	0.273716	0.0852741	2-3	2.37768	2.24121	29.3819
ENSG00000196867	ZFP28	zinc finger protein 28 homolog (mouse)	1.97719	0.739037	2.01504	1-2	4.54306	1.12399	9.9002
ENSG00000198081	ZFP161	zinc finger protein 161 homolog (mouse)	-0.388938	-0.553778	0.213424	3-4	4.08495	3.52322	29.7496
ENSG00000142065	ZFP14	zinc finger protein 14 homolog (mouse)	-1.67807	-0.035683	-1.5653	4-6	1.56444	4.6298	15.6594
ENSG00000062370	ZFP112	zinc finger protein 112 homolog (mouse)	0.329422	0.360048	0.0867526	1-2	1.53802	1.44826	31.9053
ENSG00000103994	ZFP106	zinc finger protein 106 homolog (mouse)	-0.00867375	0.217951	-0.300795	6+	4.91158	6.05019	229.661
ENSG00000184517	ZFP1	zinc finger protein 1 homolog (mouse)	0.307883	-0.369253	1.08485	2-3	4.76473	2.24629	24.4598
ENSG00000091656	ZFHX4	zinc finger homeobox 4	-0.842253	-0.208293	-0.334092	2-3	1.78807	2.25402	45.9862
ENSG00000140836	ZFHX3	zinc finger homeobox 3; hypothetical LOC100132068	-0.002892	-0.156414	0.111484	3-4	3.87451	3.58638	93.9845
ENSG00000136367	ZFHX2	zinc finger homeobox 2	1.33673	0.140413	1.99029	1-2	7.80201	1.96368	2.25229
ENSG00000133858	ZFC3H1	zinc finger, C3H1-type containing	-0.133486	0.453343	-1.15263	1-2	0.745994	1.65848	159.26
ENSG00000066827	ZFAT	zinc finger and AT hook domain containing	-0.0297336	0.117336	-0.303069	2-3	1.82616	2.25305	18.6036
ENSG00000086666	ZFAND6	zinc finger, AN1-type domain 6	-0.621539	-0.28285	-0.398938	3-4	2.48294	3.27384	181.087
ENSG00000107372	ZFAND5	similar to zinc finger, AN1-type domain 5; zinc finger, AN1-type domain 5	0.154568	0.145981	0.379929	1-2	2.39636	1.84154	348.819
ENSG00000156639	ZFAND3	zinc finger, AN1-type domain 3	1.0534	-0.0475785	0.563239	3-4	5.18226	3.50726	27.1989
ENSG00000158552	ZFAND2B	zinc finger, AN1-type domain 2B	0.262816	-0.36837	0.438237	2-3	3.2505	2.39898	10.84
ENSG00000178381	ZFAND2A	zinc finger, AN1-type domain 2A	0.737968	0.669921	0.228236	3-4	4.62638	3.94944	86.8718
ENSG00000104231	ZFAND1	zinc finger, AN1-type domain 1	0.300437	-0.0323623	0.420684	2-3	2.77249	2.07124	76.6286
ENSG00000160445	ZER1	zer-1 homolog (C. elegans)	1.06358	0.606353	0.143813	6+	7.18266	6.5012	9.48116
ENSG00000169554	ZEB2	zinc finger E-box binding homeobox 2	3.10716	3.26003	-0.363587	3-4	2.40699	3.09688	41.7063
ENSG00000148516	ZEB1	zinc finger E-box binding homeobox 1	0.608996	0.612916	0.360192	3-4	4.12022	3.2099	164.307
ENSG00000188706	ZDHHC9	zinc finger, DHHC-type containing 9	0.57818	0.00370345	0.241081	4-6	5.09533	4.31122	31.4641
ENSG00000099904	ZDHHC8	zinc finger, DHHC-type containing 8	1.01334	-0.891198	2.30387	0-1	3.51376	0.711604	2.76209
ENSG00000153786	ZDHHC7	zinc finger, DHHC-type containing 7	0.569782	0.477308	0.223333	4-6	5.46455	4.68085	82.6261
ENSG00000023041	ZDHHC6	zinc finger, DHHC-type containing 6	0.0770524	0.556499	-0.262808	3-4	2.53242	3.03843	56.2911
ENSG00000156599	ZDHHC5	zinc finger, DHHC-type containing 5	-0.0389961	-0.195718	0.0927057	4-6	4.69744	4.40509	325.903
ENSG00000136247	ZDHHC4	zinc finger, DHHC-type containing 4	0.13726	0.138088	-0.253681	6+	5.08308	6.06027	31.3522
ENSG00000163812	ZDHHC3	zinc finger, DHHC-type containing 3	-0.181061	-0.356691	0.282884	3-4	4.74041	3.89636	73.1951
ENSG00000174165	ZDHHC24	zinc finger, DHHC-type containing 24	0.487032	-0.373826	0.517064	4-6	5.85551	4.09179	9.0856
ENSG00000184307	ZDHHC23	zinc finger, DHHC-type containing 23	-0.0357611	0.35599	-0.41424	2-3	2.05239	2.735	40.7212
ENSG00000175893	ZDHHC21	zinc finger, DHHC-type containing 21	-0.182167	0.391204	-0.484866	1-2	1.31803	1.84453	55.0316
ENSG00000180776	ZDHHC20	zinc finger, DHHC-type containing 20	-0.582159	-0.542526	-0.00845325	6+	7.1481	7.19011	36.3516
ENSG00000104219	ZDHHC2	zinc finger, DHHC-type containing 2	0.409789	0.824743	-0.145217	4-6	5.31552	5.87842	87.2575
ENSG00000204160	ZDHHC18	zinc finger, DHHC-type containing 18	1.11222	-1.14968	1.93895	2-3	9.3852	2.44771	8.45072
ENSG00000186908	ZDHHC17	zinc finger, DHHC-type containing 17	0.49358	0.486743	0.273768	1-2	1.45898	1.2068	188.112
ENSG00000171307	ZDHHC16	zinc finger, DHHC-type containing 16	-0.0734526	-0.105138	-0.0194839	2-3	2.6794	2.71583	20.8975
ENSG00000175048	ZDHHC14	zinc finger, DHHC-type containing 14	-0.558724	-1.04656	0.559179	2-3	3.43759	2.33305	12.1882
ENSG00000177054	ZDHHC13	zinc finger, DHHC-type containing 13	0.115545	0.498484	0.142766	1-2	1.69331	1.53377	40.1532
ENSG00000160446	ZDHHC12	zinc finger, DHHC-type containing 12	0.61022	-1.2759	-0.374394	6+	5.32851	6.90732	2.61032
ENSG00000188818	ZDHHC11	zinc finger, DHHC-type containing 11	2.63599	0.833613	0.96411	0-1	0.990948	0.507954	3.18486
ENSG00000159714	ZDHHC1	zinc finger, DHHC-type containing 1	1.05234	-0.401427	-0.119045	2-3	2.70649	2.93929	0.4077
ENSG00000204186	ZDBF2	zinc finger, DBF-type containing 2	0.86271	0.747908	0.457584	3-4	4.42367	3.22134	139.636
ENSG00000206559	ZCWPW2	zinc finger, CW type with PWWP domain 2	1.34675	-0.00515268	1.40211	1-2	4.03792	1.52785	1.67431
ENSG00000078487	ZCWPW1	zinc finger, CW type with PWWP domain 1	1.01883	1.26584	-0.209501	3-4	2.946	3.40642	16.3537
ENSG00000139168	ZCRB1	zinc finger CCHC-type and RNA binding motif 1	-0.445393	-0.0517423	-0.13799	6+	5.92824	6.52326	92.6695
ENSG00000131732	ZCCHC9	zinc finger, CCHC domain containing 9	-0.60053	-0.134562	-0.111754	3-4	3.2972	3.56276	78.3024
ENSG00000033030	ZCCHC8	zinc finger, CCHC domain containing 8	0.724679	0.620171	0.320324	2-3	3.16973	2.5386	113.238
ENSG00000147905	ZCCHC7	zinc finger, CCHC domain containing 7	-0.165521	0.393036	-0.325847	3-4	2.99326	3.75175	192.896
ENSG00000083223	ZCCHC6	zinc finger, CCHC domain containing 6	0.717073	0.747482	-0.0669955	3-4	2.88373	3.02081	215.944
ENSG00000168228	ZCCHC4	zinc finger, CCHC domain containing 4	0.492061	0.00496964	0.788551	1-2	2.97255	1.72088	57.6572
ENSG00000177764	ZCCHC3	zinc finger, CCHC domain containing 3	-0.434116	0.513761	-0.419239	6+	8.13061	10.8724	2.71221
ENSG00000165424	ZCCHC24	zinc finger, CCHC domain containing 24	0.389759	-0.725742	0.981058	4-6	9.15438	4.63768	4.88099
ENSG00000141664	ZCCHC2	zinc finger, CCHC domain containing 2	0.321193	0.166545	0.394723	4-6	5.27832	4.01488	41.6283
ENSG00000166707	ZCCHC18	zinc finger, CCHC domain containing 18	1.20175	-1.03886	0.248188	1-2	1.79599	1.51214	0.635623
ENSG00000121766	ZCCHC17	zinc finger, CCHC domain containing 17	-0.0122969	0.15235	-0.0805507	4-6	4.81086	5.0871	49.0853
ENSG00000140948	ZCCHC14	zinc finger, CCHC domain containing 14	-0.469904	-0.303055	-0.244044	4-6	3.46573	4.1045	88.3951
ENSG00000174460	ZCCHC12	zinc finger, CCHC domain containing 12	2.34291			NA	1.24503		0.267125
ENSG00000134744	ZCCHC11	zinc finger, CCHC domain containing 11	-0.343223	-0.113716	-0.223093	2-3	2.5466	2.97247	191.755
ENSG00000155329	ZCCHC10	zinc finger, CCHC domain containing 10	-0.114576	0.160444	0.407739	2-3	3.62992	2.73625	35.0833
ENSG00000126970	ZC4H2	zinc finger, C4H2 domain containing	-0.0015911	-0.688316	-0.643787	6+	4.64385	7.25566	2.33273
ENSG00000091732	ZC3HC1	zinc finger, C3HC-type containing 1	0.857639	-0.018052	0.489732	2-3	4.20759	2.99646	17.3724
ENSG00000146858	ZC3HAV1L	zinc finger CCCH-type, antiviral 1-like	-1.75623	-0.329121	-0.22023	4-6	4.81501	5.6091	9.32324
ENSG00000105939	ZC3HAV1	zinc finger CCCH-type, antiviral 1	0.0223891	0.33276	-0.208533	6+	7.77361	8.9825	84.3802
ENSG00000144161	ZC3H8	zinc finger CCCH-type containing 8	0.307488	0.647902	-0.150169	2-3	2.44819	2.71675	55.8044
ENSG00000100403	ZC3H7B	zinc finger CCCH-type containing 7B	0.996921	0.2626	0.334061	4-6	6.24276	4.95238	51.679
ENSG00000122299	ZC3H7A	zinc finger CCCH-type containing 7A	0.424476	0.251436	0.167307	3-4	4.19348	3.7343	134.637
ENSG00000188177	ZC3H6	zinc finger CCCH-type containing 6	0.942681	0.554868	0.45517	4-6	5.97622	4.3592	27.0117
ENSG00000130749	ZC3H4	zinc finger CCCH-type containing 4	0.602632	0.44205	-0.491745	4-6	3.57834	5.03166	27.1462
ENSG00000014164	ZC3H3	zinc finger CCCH-type containing 3	1.55999	-0.177501	0.252626	1-2	1.3941	1.17016	3.21442
ENSG00000158545	ZC3H18	zinc finger CCCH-type containing 18	0.684702	0.206468	0.187017	4-6	5.61007	4.928	64.2146
ENSG00000065548	ZC3H15	zinc finger CCCH-type containing 15	-0.175328	0.261116	-0.129808	4-6	3.74643	4.09915	624.938
ENSG00000100722	ZC3H14	zinc finger CCCH-type containing 14	-0.056829	-0.0895097	0.250572	3-4	4.52421	3.80288	160.818
ENSG00000123200	ZC3H13	zinc finger CCCH-type containing 13	0.203088	0.0968027	-0.103322	3-4	3.3703	3.62052	239.195
ENSG00000178199	ZC3H12D	zinc finger CCCH-type containing 12D	1.21269	0.505147	0.524684	2-3	3.32272	2.30966	2.18756
ENSG00000149289	ZC3H12C	zinc finger CCCH-type containing 12C	0.980724	0.440161	0.749698	1-2	2.61805	1.55703	52.404
ENSG00000163874	ZC3H12A	zinc finger CCCH-type containing 12A	2.52894	0.215372	2.23071	1-2	4.70706	1.00286	3.48393
ENSG00000058673	ZC3H11A	zinc finger CCCH-type containing 11A	-0.0399969	0.237052	-0.216557	3-4	3.12258	3.6283	318.149
ENSG00000135482	ZC3H10	zinc finger CCCH-type containing 10	0.608336	-0.109908	0.588221	2-3	3.45359	2.2972	10.0059
ENSG00000213588	ZBTB9	zinc finger and BTB domain containing 9	0.800507	0.17972	0.070963	4-6	4.42102	4.20882	7.97986
ENSG00000176261	ZBTB8OS	zinc finger and BTB domain containing 8 opposite strand; similar to hCG1645309; similar to zinc finger and BTB domain containing 8 opposite strand	-0.833132	0.242869	-0.701948	4-6	3.25334	5.29221	87.3845
ENSG00000160062	ZBTB8A	zinc finger and BTB domain containing 8A	0.71842	0.375362	0.768251	3-4	5.21476	3.06174	13.5117
ENSG00000160685	ZBTB7B	zinc finger and BTB domain containing 7B	1.15252	0.242502	0.872629	3-4	5.50043	3.00406	21.4049
ENSG00000178951	ZBTB7A	zinc finger and BTB domain containing 7A	0.291497	-0.251798	1.0923	3-4	7.16764	3.36171	10.3333
ENSG00000186130	ZBTB6	zinc finger and BTB domain containing 6	-0.174652	0.010876	0.239449	1-2	2.18601	1.8517	85.3497
ENSG00000168795	ZBTB5	zinc finger and BTB domain containing 5	0.533534	0.0303828	0.452696	2-3	3.37861	2.46867	114.276
ENSG00000168826	ZBTB49	zinc finger protein 509	1.28518	0.0858759	1.62406	1-2	4.13689	1.3421	13.9529
ENSG00000204859	ZBTB48	zinc finger and BTB domain containing 48	1.60839	-0.275391	1.32092	1-2	3.68733	1.47596	10.1279
ENSG00000114853	ZBTB47	zinc finger and BTB domain containing 47	0.506295	-0.431113	0.571799	1-2	2.70649	1.82086	3.375
ENSG00000130584	ZBTB46	zinc finger and BTB domain containing 46	0.392636	0.857256	-0.794502	6+	10.3425	17.9388	22.1234
ENSG00000119574	ZBTB45	zinc finger and BTB domain containing 45	1.60161	-0.707298	1.42594	2-3	5.91449	2.20123	2.12525
ENSG00000196323	ZBTB44	zinc finger and BTB domain containing 44	-0.447734	-0.0743017	-0.35843	4-6	3.42804	4.39485	95.8916
ENSG00000169155	ZBTB43	zinc finger and BTB domain containing 43	0.771632	0.595398	0.452508	1-2	2.54817	1.86213	133.865
ENSG00000179627	ZBTB42	zinc finger and BTB domain containing 42	-0.141732	-1.13839	0.759413	4-6	8.78365	5.18883	1.89961
ENSG00000177888	ZBTB41	zinc finger and BTB domain containing 41	0.204994	0.495391	0.254781	2-3	2.81453	2.3589	122.129
ENSG00000184677	ZBTB40	zinc finger and BTB domain containing 40	0.250584	0.381819	-0.173299	3-4	2.74497	3.09532	144.79
ENSG00000174282	ZBTB4	zinc finger and BTB domain containing 4	0.660449	-0.276351	1.29499	2-3	5.1968	2.1179	22.6235
ENSG00000166860	ZBTB39	zinc finger and BTB domain containing 39	0.456971	-0.144743	0.480787	1-2	2.41461	1.73028	40.0307
ENSG00000177311	ZBTB38	zinc finger and BTB domain containing 38	0.288201	0.453973	-0.0960975	4-6	3.92307	4.19328	206.206
ENSG00000185278	ZBTB37	zinc finger and BTB domain containing 37	-0.372745	-0.229819	0.0591848	1-2	1.79034	1.71838	94.6295
ENSG00000177125	ZBTB34	zinc finger and BTB domain containing 34	0.382308	-0.0765676	0.674095	2-3	3.35735	2.10414	74.0464
ENSG00000177485	ZBTB33	zinc finger and BTB domain containing 33	-0.788049	-1.01516	0.230191	4-6	5.42365	4.62378	113.376
ENSG00000185670	ZBTB3	zinc finger and BTB domain containing 3	0.332215	-0.491765	1.08694	4-6	9.23671	4.34826	2.50154
ENSG00000171448	ZBTB26	zinc finger and BTB domain containing 26	-0.138379	-0.0924756	-0.0488937	1-2	1.50012	1.55183	32.138
ENSG00000089775	ZBTB25	zinc finger and BTB domain containing 25	0.366208	0.0901102	0.744267	1-2	3.26681	1.95019	29.4798
ENSG00000112365	ZBTB24	zinc finger and BTB domain containing 24	0.172107	0.0920883	0.461034	2-3	3.19376	2.32015	91.7488
ENSG00000181722	ZBTB20	zinc finger and BTB domain containing 20	0.114725	0.446359	-0.544351	1-2	0.827729	1.20713	131.507
ENSG00000181472	ZBTB2	zinc finger and BTB domain containing 2	1.23793	1.13425	0.27738	3-4	4.49946	3.71245	63.5139
ENSG00000116809	ZBTB17	zinc finger and BTB domain containing 17	0.843765	-0.111846	0.232144	4-6	4.73547	4.03163	12.7475
ENSG00000109906	ZBTB16	zinc finger and BTB domain containing 16	-1.23742	-1.76792	0.396014	3-4	5.21027	3.95957	11.3316
ENSG00000066422	ZBTB11	zinc finger and BTB domain containing 11	-0.0508168	-0.187784	0.444365	3-4	5.13204	3.77158	160.551
ENSG00000205189	ZBTB10	zinc finger and BTB domain containing 10	0.552268	0.56586	0.308614	2-3	3.6197	2.92261	280.064
ENSG00000126804	ZBTB1	zinc finger and BTB domain containing 1	-0.0323225	0.202883	0.220895	3-4	4.58294	3.93232	251.187
ENSG00000100426	ZBED4	zinc finger, BED-type containing 4	0.0757293	-0.420359	0.2478	4-6	5.44385	4.5847	87.4118
ENSG00000132846	ZBED3	zinc finger, BED-type containing 3	-1.31285	-1.68245	0.941485	2-3	4.22079	2.19775	7.34203
ENSG00000091436	ZAK	sterile alpha motif and leucine zipper containing kinase AZK	0.320106	0.336997	-0.0190922	4-6	4.52034	4.58056	229.589
ENSG00000180011	ZADH2	zinc binding alcohol dehydrogenase domain containing 2	-0.579198	-0.235767	-0.219245	3-4	2.61462	3.04374	20.5935
ENSG00000186919	ZACN	zinc activated ligand-gated ion channel	1.42686	0.183535	-0.593723	6+	20.7583	31.3271	0.875742
ENSG00000116580	YY1AP1	YY1 associated protein 1; gon-4-like (C. elegans)	0.155306	0.0746384	0.0795059	2-3	2.96959	2.81036	147.513
ENSG00000163374	YY1AP1	YY1 associated protein 1; gon-4-like (C. elegans)	0.709135	0.398927	0.12362	4-6	5.46345	5.0148	57.712
ENSG00000100811	YY1	YY1 transcription factor	0.0527598	0.103029	-0.0865551	4-6	5.63394	5.9823	136.032
ENSG00000164924	YWHAZ	tyrosine 3-monooxygenase/tryptophan 5-monooxygenase activation protein, zeta polypeptide	0.0716731	0.220228	-0.203298	6+	6.42511	7.3974	218.558
ENSG00000134308	YWHAQ	tyrosine 3-monooxygenase/tryptophan 5-monooxygenase activation protein, theta polypeptide	-0.567319	-0.48688	-0.199369	6+	7.04423	8.08816	113.733
ENSG00000128245	YWHAH	tyrosine 3-monooxygenase/tryptophan 5-monooxygenase activation protein, eta polypeptide	-0.0185178	0.081155	-0.1007	6+	6.72424	7.21036	104.171
ENSG00000170027	YWHAG	tyrosine 3-monooxygenase/tryptophan 5-monooxygenase activation protein, gamma polypeptide	0.0145562	-0.0789046	-0.245888	6+	8.48642	10.0634	228.152
ENSG00000166913	YWHAB	tyrosine 3-monooxygenase/tryptophan 5-monooxygenase activation protein, beta polypeptide	-0.409695	0.0827185	-0.434366	6+	9.0227	12.1925	339.036
ENSG00000185728	YTHDF3	YTH domain family, member 3	0.14725	0.0779118	0.144712	3-4	3.73639	3.37979	219.198
ENSG00000198492	YTHDF2	YTH domain family, member 2	0.0428758	-0.110275	-0.0539147	6+	5.82379	6.04555	129.68
ENSG00000149658	YTHDF1	YTH domain family, member 1	0.850379	0.158858	0.527642	3-4	5.67957	3.93985	73.8659
ENSG00000047188	YTHDC2	YTH domain containing 2	-0.69581	-0.202081	-0.390686	3-4	2.83013	3.71035	85.5811
ENSG00000083896	YTHDC1	YTH domain containing 1	0.437883	0.253232	0.238259	2-3	3.22193	2.73145	431.47
ENSG00000196449	YRDC	yrdC domain containing (E. coli)	0.585257	-0.451673	2.1636	1-2	8.16709	1.82289	11.1504
ENSG00000119801	YPEL5	yippee-like 5 (Drosophila)	0.633141	0.820145	-0.126878	6+	5.82218	6.3574	145.409
ENSG00000166793	YPEL4	yippee-like 4 (Drosophila)	3.42325	1.18354	1.55436	2-3	6.68303	2.27544	0.800946
ENSG00000090238	YPEL3	yippee-like 3 (Drosophila)	0.861101	0.282376	-0.0673125	4-6	4.019	4.21096	2.64355
ENSG00000175155	YPEL2	yippee-like 2 (Drosophila)	0.938096	0.873273	0.100376	3-4	3.79611	3.54097	55.0163
ENSG00000100027	YPEL1	yippee-like 1 (Drosophila)	-1.18464	0.501432	-1.60075	2-3	0.870722	2.6409	1.78976
ENSG00000180667	YOD1	YOD1 OTU deubiquinating enzyme 1 homolog (S. cerevisiae)	0.607485	0.142684	1.38149	1-2	3.68039	1.41261	173.563
ENSG00000136758	YME1L1	YME1-like 1 (S. cerevisiae)	-0.0240081	-0.0272837	0.395217	4-6	5.51606	4.19427	485.991
ENSG00000119596	YLPM1	YLP motif containing 1	-0.641402	-0.0880751	-0.417329	3-4	2.70014	3.60591	151.981
ENSG00000106636	YKT6	YKT6 v-SNARE homolog (S. cerevisiae)	0.545908	0.903823	-0.448828	6+	4.98485	6.80397	91.1521
ENSG00000186010	YJEFN3	YjeF N-terminal domain containing 3	0.425915	-0.829327	0.32215	1-2	2.23109	1.7846	9.37254
ENSG00000181704	YIPF6	Yip1 domain family, member 6	0.0667787	0.251661	-0.0299389	4-6	3.93853	4.02112	119.875
ENSG00000145817	YIPF5	Yip1 domain family, member 5	-0.128742	0.0304916	-0.0475994	4-6	5.36663	5.54664	77.1654
ENSG00000119820	YIPF4	Yip1 domain family, member 4	-0.0829372	0.0513681	0.121464	3-4	3.41436	3.13866	82.926
ENSG00000137207	YIPF3	Yip1 domain family, member 3	0.703334	0.210506	-0.514667	6+	5.61926	8.02804	18.2537
ENSG00000130733	YIPF2	Yip1 domain family, member 2	-0.252352	0.641704	-0.527234	6+	7.89971	11.3848	11.2446
ENSG00000058799	YIPF1	Yip1 domain family, member 1	0.377688	0.388982	-0.486474	6+	4.44463	6.227	14.9232
ENSG00000167645	YIF1B	Yip1 interacting factor homolog B (S. cerevisiae)	1.02942	-1.00318	0.337253	6+	32.4029	25.6484	3.86675
ENSG00000174851	YIF1A	Yip1 interacting factor homolog A (S. cerevisiae)	0.0069459	-0.341891	-0.171454	4-6	4.48923	5.05574	33.7663
ENSG00000176105	YES1	v-yes-1 Yamaguchi sarcoma viral oncogene homolog 1	-0.204876	0.0934948	-0.118964	6+	6.88409	7.47581	712.063
ENSG00000127337	YEATS4	YEATS domain containing 4	-0.776119	-0.480575	0.0315366	4-6	5.16009	5.04852	47.2692
ENSG00000163872	YEATS2	YEATS domain containing 2	0.217249	-0.316957	0.604517	2-3	4.52636	2.97695	75.1864
ENSG00000161179	YDJC	YdjC homolog (bacterial)	0.398424	0.293773	0.379507	4-6	5.5416	4.25983	9.29016
ENSG00000065978	YBX1	Y box binding protein 1	-0.026302	-0.183422	0.0720251	6+	16.4809	15.6783	656.38
ENSG00000139131	YARS2	tyrosyl-tRNA synthetase 2, mitochondrial	0.15794	0.0690704	0.473189	3-4	4.62379	3.33084	25.0984
ENSG00000134684	YARS	tyrosyl-tRNA synthetase	-0.218258	-0.360323	-0.184289	6+	5.46856	6.21369	251.208
ENSG00000137693	YAP1	Yes-associated protein 1, 65kDa	-0.401876	-0.230829	-0.297581	4-6	4.50969	5.54278	284.557
ENSG00000015153	YAF2	YY1 associated factor 2	0.6473	0.405388	0.789383	1-2	2.32698	1.34637	99.8832
ENSG00000015532	XYLT2	xylosyltransferase II	-0.00920775	-0.815393	0.517793	2-3	3.73472	2.60848	9.63029
ENSG00000093217	XYLB	xylulokinase homolog (H. influenzae)	-0.690641	-0.635743	-0.283108	2-3	1.70308	2.07233	23.7027
ENSG00000166435	XRRA1	X-ray radiation resistance associated 1	0.63207	0.830072	-0.477106	2-3	1.64301	2.28698	35.0715
ENSG00000088930	XRN2	5'-3' exoribonuclease 2	-0.488421	-0.100868	-0.21287	6+	6.4108	7.43006	684.757
ENSG00000114127	XRN1	5'-3' exoribonuclease 1	0.0271373	0.283072	-0.0818335	3-4	3.10616	3.28744	166.641
ENSG00000166896	XRCC6BP1	XRCC6 binding protein 1	-0.565018	0.184189	0.373485	6+	9.25967	7.14769	5.41688
ENSG00000079246	XRCC5	X-ray repair complementing defective repair in Chinese hamster cells 5 (double-strand-break rejoining)	-0.628968	-0.297274	-0.309463	4-6	4.39093	5.44144	510.178
ENSG00000152422	XRCC4	X-ray repair complementing defective repair in Chinese hamster cells 4	-0.841376	0.412	-0.77321	3-4	2.04492	3.49492	24.5697
ENSG00000126215	XRCC3	X-ray repair complementing defective repair in Chinese hamster cells 3	-0.679307	-0.79743	-0.311086	2-3	2.28342	2.83291	8.24236
ENSG00000196584	XRCC2	X-ray repair complementing defective repair in Chinese hamster cells 2	-1.09958	-0.841281	-0.150525	3-4	2.87615	3.19245	15.31
ENSG00000073050	XRCC1	X-ray repair complementing defective repair in Chinese hamster cells 1	-0.614326	-0.848732	0.0398128	4-6	5.57911	5.42725	14.1726
ENSG00000143324	XPR1	xenotropic and polytropic retrovirus receptor	-0.70476	-0.26924	-0.223114	6+	5.96056	6.95747	175.907
ENSG00000184575	XPOT	exportin, tRNA (nuclear export receptor for tRNAs); similar to Exportin-T (tRNA exportin) (Exportin(tRNA))	0.321867	0.4199	0.0856545	4-6	4.57999	4.31598	714.406
ENSG00000130227	XPO7	exportin 7	-0.630352	-0.54155	-0.0977613	4-6	4.7782	5.11321	77.1299
ENSG00000169180	XPO6	exportin 6	1.13047	0.199124	0.49153	2-3	3.53946	2.51751	53.8284
ENSG00000124571	XPO5	exportin 5	0.154565	0.101621	-0.333014	6+	4.84748	6.10609	76.7117
ENSG00000132953	XPO4	exportin 4	0.13646	0.271962	-0.0120489	3-4	3.74356	3.77496	159.614
ENSG00000082898	XPO1	exportin 1 (CRM1 homolog, yeast)	-0.634151	-0.385302	-0.134435	4-6	4.58063	5.02798	366.206
ENSG00000196236	XPNPEP3	X-prolyl aminopeptidase (aminopeptidase P) 3, putative	0.468287	0.259691	-0.417633	4-6	3.54161	4.73065	31.3337
ENSG00000108039	XPNPEP1	X-prolyl aminopeptidase (aminopeptidase P) 1, soluble	0.0801132	0.243502	-0.354904	2-3	2.14419	2.74221	40.1777
ENSG00000154767	XPC	xeroderma pigmentosum, complementation group C	0.202981	0.385984	-0.219048	3-4	2.65702	3.09268	147.828
ENSG00000136936	XPA	xeroderma pigmentosum, complementation group A	-0.042754	0.310155	-0.199577	2-3	2.02837	2.32931	61.4341
ENSG00000158156	XKR8	XK, Kell blood group complex subunit-related family, member 8	0.148724	1.21583	-1.54024	4-6	1.80616	5.25308	1.45804
ENSG00000168334	XIRP1	xin actin-binding repeat containing 1	1.30239	0.183535	-0.585295	3-4	2.06951	3.10499	0.358052
ENSG00000101966	XIAP	X-linked inhibitor of apoptosis	0.241688	0.624227	-0.0676881	4-6	4.00236	4.19461	91.5681
ENSG00000158125	XDH	xanthine dehydrogenase	1.18659	-0.674263	3.39051	0-1	9.13989	0.871558	3.21152
ENSG00000143184	XCL1	chemokine (C motif) ligand 1	0.816814	0.886107	-0.501093	1-2	1.36863	1.937	2.04176
ENSG00000100219	XBP1	X-box binding protein 1	0.611743	-0.0791108	0.553217	4-6	6.91616	4.71336	728.289
ENSG00000076924	XAB2	XPA binding protein 2	0.259768	0.48647	-0.790965	6+	5.14214	8.89709	11.8673
ENSG00000018408	WWTR1	WW domain containing transcription regulator 1	-0.44497	-0.160195	-0.295581	4-6	4.61043	5.65875	43.9701
ENSG00000198373	WWP2	WW domain containing E3 ubiquitin protein ligase 2	0.273336	0.5569	-0.465779	4-6	4.30333	5.94317	25.3654
ENSG00000123124	WWP1	WW domain containing E3 ubiquitin protein ligase 1	-0.246879	-0.116508	-0.041072	3-4	3.45414	3.55389	126.439
ENSG00000186153	WWOX	WW domain containing oxidoreductase	-0.0527688	-0.294093	-0.0728769	2-3	2.85148	2.99922	25.4294
ENSG00000151718	WWC2	WW and C2 domain containing 2	0.469383	0.590004	-0.07306	3-4	3.03593	3.19363	168.906
ENSG00000113645	WWC1	WW and C2 domain containing 1	0.723438	0.457572	0.231555	3-4	3.93516	3.35164	89.8702
ENSG00000142279	WTIP	Wilms tumor 1 interacting protein	1.03077	0.940415	-0.452389	3-4	2.58597	3.53839	5.97555
ENSG00000146457	WTAP	Wilms tumor 1 associated protein	0.297662	-0.166719	0.568202	2-3	3.05645	2.06144	142.523
ENSG00000179314	WSCD1	WSC domain containing 1	-0.066064	1.6204	-1.62022	6+	6.38766	19.6371	8.8719
ENSG00000176871	WSB2	WD repeat and SOCS box-containing 2	0.444143	0.186047	0.2079	6+	7.78089	6.73667	37.2909
ENSG00000109046	WSB1	WD repeat and SOCS box-containing 1	-0.0856189	-0.0838081	0.196038	1-2	1.78961	1.56223	276.723
ENSG00000124535	WRNIP1	Werner helicase interacting protein 1	-0.131164	0.0117061	-0.102923	4-6	4.74323	5.09398	28.4253
ENSG00000165392	WRN	similar to Werner syndrome protein; Werner syndrome, RecQ helicase-like	-0.524201	-0.0253066	-0.33445	3-4	2.85731	3.60278	183.317
ENSG00000182093	WRB	tryptophan rich basic protein	0.24467	-0.112259	0.0797493	4-6	5.15148	4.87444	25.8741
ENSG00000141499	WRAP53	WD repeat containing, antisense to TP53	-0.254552	-0.625951	0.646424	4-6	7.11177	4.54344	2.68181
ENSG00000143816	WNT9A	wingless-type MMTV integration site family, member 9A	4.18854	3.25882	1.15185	1-2	4.21031	1.89484	4.52238
ENSG00000111186	WNT5B	wingless-type MMTV integration site family, member 5B	0.780501	0.939963	-0.0656272	4-6	4.96855	5.19979	1.45539
ENSG00000114251	WNT5A	wingless-type MMTV integration site family, member 5A	0.440285	0.595807	0.0863752	3-4	3.67882	3.46503	5.05101
ENSG00000108379	WNT3	wingless-type MMTV integration site family, member 3	0.256944	0.172121	0.204694	2-3	2.9573	2.56611	2.80842
ENSG00000134245	WNT2B	wingless-type MMTV integration site family, member 2B	1.98807	0.926728	-0.356113	3-4	2.39915	3.07085	1.3821
ENSG00000196632	WNK3	WNK lysine deficient protein kinase 3	0.802399	0.119819	-0.627215	2-3	1.71766	2.65307	1.41467
ENSG00000165238	WNK2	WNK lysine deficient protein kinase 2	-0.697214	-1.1827	0.739063	0-1	1.42358	0.852905	9.62707
ENSG00000060237	WNK1	WNK lysine deficient protein kinase 1; hypothetical LOC100132369	-0.372733	-0.359994	-0.126912	4-6	5.06065	5.526	281.265
ENSG00000116729	WLS	G protein-coupled receptor 177	0.515871	-0.264604	0.284443	3-4	3.91315	3.21293	6.09413
ENSG00000011451	WIZ	widely interspaced zinc finger motifs	0.944515	-0.614727	0.784001	2-3	5.08422	2.95268	8.62591
ENSG00000157954	WIPI2	WD repeat domain, phosphoinositide interacting 2	0.0904865	-0.0782059	0.0354814	4-6	5.36919	5.23875	59.6195
ENSG00000070540	WIPI1	WD repeat domain, phosphoinositide interacting 1	1.74234	1.21139	0.832687	4-6	8.8847	4.98861	59.4901
ENSG00000122574	WIPF3	WAS/WASL interacting protein family, member 3	0.456295	0.79257	-0.82745	4-6	2.34222	4.15637	4.79451
ENSG00000171475	WIPF2	WAS/WASL interacting protein family, member 2	0.35536	-0.200014	0.575248	4-6	6.06213	4.06873	36.5959
ENSG00000115935	WIPF1	WAS/WASL interacting protein family, member 1	0.104487	0.626669	-0.370771	4-6	3.23844	4.18745	16.9244
ENSG00000156076	WIF1	WNT inhibitory factor 1	-0.673706	0.768498	-2.57973	6+	2.34236	14.0033	0.495372
ENSG00000170473	WIBG	within bgcn homolog (Drosophila)	-0.286741	-0.0881591	-0.114001	4-6	5.37106	5.8127	28.079
ENSG00000185049	WHSC2	Wolf-Hirschhorn syndrome candidate 2	0.983937	0.314745	0.209404	4-6	6.01514	5.20246	11.2591
ENSG00000147548	WHSC1L1	Wolf-Hirschhorn syndrome candidate 1-like 1	0.496357	0.427853	0.14924	3-4	3.72152	3.35579	321.22
ENSG00000109685	WHSC1	Wolf-Hirschhorn syndrome candidate 1	-0.653743	-0.474492	-0.501724	6+	4.93614	6.9891	366.065
ENSG00000187667	WHAMML1	similar to WAS protein homolog associated with actin, golgi membranes and microtubules; WAS protein homolog associated with actin, golgi membranes and microtubules-like 1	0.849985	1.16389	0.476216	1-2	2.34236	1.68383	3.10057
ENSG00000156232	WHAMM	WAS protein homolog associated with actin, golgi membranes and microtubules	2.20651	0.945435	1.41944	2-3	6.77474	2.53278	64.811
ENSG00000109501	WFS1	Wolfram syndrome 1 (wolframin)	0.588045	-0.700446	1.47972	3-4	9.41454	3.37565	9.15298
ENSG00000166483	WEE1	WEE1 homolog (S. pombe)	-0.415302	-0.479712	0.351796	1-2	2.43337	1.90681	121.23
ENSG00000156795	WDYHV1	WDYHV motif containing 1	-0.0405229	-0.391387	0.248137	2-3	3.4921	2.94029	6.31777
ENSG00000142784	WDTC1	WD and tetratricopeptide repeats 1	0.0817182	0.204905	-1.12572	6+	4.56158	9.95382	9.21859
ENSG00000196151	WDSUB1	WD repeat, sterile alpha motif and U-box domain containing 1	0.461671	0.232916	0.709699	2-3	4.39095	2.68484	16.3642
ENSG00000221823	WDR92	WD repeat domain 92	-0.108129	0.00615339	-0.046715	6+	6.59055	6.80745	71.0801
ENSG00000105875	WDR91	WD repeat domain 91	-0.728663	-0.666557	-0.0603989	1-2	1.4919	1.55568	11.1359
ENSG00000161996	WDR90	WD repeat domain 90	1.79594	-0.373269	2.36021	0-1	3.23728	0.630502	1.87525
ENSG00000140006	WDR89	WD repeat domain 89	-0.6422	0.116011	-0.367531	3-4	2.32974	3.0057	31.3957
ENSG00000148399	WDR85	WD repeat domain 85	1.14882	0.495527	0.57099	0-1	1.34506	0.905433	39.5329
ENSG00000123154	WDR83	mitogen-activated protein kinase organizer 1	1.15365	1.88474	-0.89917	6+	4.28427	7.99013	8.89669
ENSG00000164091	WDR82	WD repeat domain 82	-0.284601	-0.243504	-0.288504	4-6	4.45541	5.44172	174.667
ENSG00000167716	WDR81	WD repeat domain 81	2.00607	0.00920804	1.96754	2-3	10.5703	2.70271	16.0079
ENSG00000116213	WDR8	WD repeat domain 8	-0.671226	0.153751	0.0586063	4-6	4.48501	4.30647	6.4506
ENSG00000152763	WDR78	WD repeat domain 78	0.251169	1.13578	-0.658359	6+	7.45843	11.7715	31.5095
ENSG00000116455	WDR77	WD repeat domain 77	0.370674	-0.116419	0.0159018	2-3	2.58489	2.55656	15.0692
ENSG00000092470	WDR76	WD repeat domain 76	-1.0224	-0.626634	-0.279185	3-4	2.92063	3.54421	30.1402
ENSG00000115368	WDR75	WD repeat domain 75	0.404057	0.377226	0.24067	2-3	3.13158	2.65042	127.929
ENSG00000133316	WDR74	WD repeat domain 74	0.229212	0.136123	0.168805	2-3	2.62734	2.33722	31.7623
ENSG00000177082	WDR73	WD repeat domain 73	0.259635	0.257847	-0.00309444	2-3	2.18521	2.1899	27.4254
ENSG00000166415	WDR72	WD repeat domain 72	-1.45957	-0.869511	-0.404258	4-6	3.14672	4.16439	304.336
ENSG00000082068	WDR70	WD repeat domain 70	-0.00424371	0.34922	-0.461813	3-4	2.40118	3.30707	98.3113
ENSG00000091157	WDR7	WD repeat domain 7	0.279885	0.648154	-0.404803	2-3	1.70621	2.25887	53.2749
ENSG00000156787	WDR67	WD repeat domain 67	-0.805903	-0.388752	-0.150437	4-6	5.37019	5.9604	39.7008
ENSG00000158023	WDR66	WD repeat domain 66	2.46882	2.12935	0.489359	1-2	2.72807	1.94332	15.4853
ENSG00000075702	WDR62	WD repeat domain 62	0.546442	-0.410645	1.41655	2-3	7.18908	2.69307	14.1329
ENSG00000140395	WDR61	WD repeat domain 61	0.275255	-0.244363	0.266789	1-2	1.80675	1.50171	51.833
ENSG00000126870	WDR60	WD repeat domain 60	0.31606	-0.262659	0.496439	2-3	3.27833	2.32386	15.2536
ENSG00000178252	WDR6	WD repeat domain 6	0.24373	0.33306	-0.466291	2-3	1.89791	2.62206	79.2466
ENSG00000196981	WDR5B	WD repeat domain 5B	-0.00715681	0.384972	-0.172494	2-3	1.89195	2.13223	24.1281
ENSG00000103091	WDR59	WD repeat domain 59	-0.0893355	-0.574726	0.108922	3-4	3.54517	3.28737	34.7021
ENSG00000120314	WDR55	WD repeat domain 55	1.1478	0.411366	0.478773	2-3	3.71802	2.668	20.9122
ENSG00000185798	WDR53	WD repeat domain 53	0.450417	0.404517	-0.385822	4-6	3.27746	4.28234	19.414
ENSG00000206530	WDR52	WD repeat domain 52	-0.516162	-0.106487	-0.133114	1-2	1.62772	1.78506	133.915
ENSG00000196363	WDR5	WD repeat domain 5	0.217414	-0.811458	0.52427	4-6	7.38999	5.13834	23.9879
ENSG00000174776	WDR49	WD repeat domain 49	-0.529335	0.876064	-0.928952	4-6	3.09081	5.88458	3.25702
ENSG00000114742	WDR48	WD repeat domain 48	-0.117706	0.444787	-0.439785	6+	5.14923	6.98443	206.497
ENSG00000085433	WDR47	WD repeat domain 47	1.45667	0.426427	1.08431	2-3	4.68784	2.21086	39.1837
ENSG00000141580	WDR45L	WDR45-like	0.757593	0.0538763	0.462131	4-6	6.35121	4.61042	73.2751
ENSG00000196998	WDR45	WD repeat domain 45	0.973022	0.485765	-0.438895	2-3	1.72828	2.34279	9.45638
ENSG00000131725	WDR44	WD repeat domain 44	-0.263516	0.403285	0.0576683	4-6	4.52995	4.35244	34.7598
ENSG00000163811	WDR43	WD repeat domain 43	0.0883904	0.211516	0.0900583	3-4	3.92933	3.69154	291.036
ENSG00000164253	WDR41	WD repeat domain 41	-0.00204162	1.02344	-0.919785	6+	3.19029	6.03549	73.3409
ENSG00000160193	WDR4	WD repeat domain 4	0.150725	-0.517458	-0.669357	1-2	0.652453	1.03764	4.62147
ENSG00000047056	WDR37	WD repeat domain 37	0.373299	0.125853	0.5602	1-2	2.61111	1.77088	20.1568
ENSG00000134987	WDR36	WD repeat domain 36	-0.424094	0.0881562	-0.172898	3-4	2.84511	3.20736	148.651
ENSG00000118965	WDR35	WD repeat domain 35	0.552075	0.612825	0.110772	2-3	3.11689	2.88653	56.1794
ENSG00000119333	WDR34	WD repeat domain 34	0.287484	-0.530684	0.887368	4-6	7.76001	4.19506	5.71902
ENSG00000136709	WDR33	WD repeat domain 33	-0.434862	-0.0995691	-0.305366	2-3	2.28112	2.81885	137.014
ENSG00000065183	WDR3	WD repeat domain 3	-0.503541	-0.464642	0.164794	4-6	5.35428	4.77631	154.882
ENSG00000184465	WDR27	WD repeat domain 27	-0.0124967	0.255309	-1.22922	0-1	0.361173	0.846733	61.2667
ENSG00000162923	WDR26	WD repeat domain 26	-0.319056	-0.00396069	-0.0793484	2-3	2.68231	2.83397	311.853
ENSG00000176473	WDR25	WD repeat domain 25	1.15869	0.828586	0.146073	2-3	2.43058	2.19653	9.71137
ENSG00000127580	WDR24	WD repeat domain 24	1.65623	0.832376	0.83862	3-4	6.22358	3.48009	2.82733
ENSG00000140153	WDR20	WD repeat domain 20	-0.0950341	0.530766	-0.713667	4-6	2.44762	4.01401	50.5342
ENSG00000157796	WDR19	WD repeat domain 19	0.316359	0.321646	0.0516671	3-4	3.39315	3.27378	39.1939
ENSG00000065268	WDR18	WD repeat domain 18	0.792406	-0.116025	-0.768271	6+	4.51536	7.69068	3.46338
ENSG00000101940	WDR13	WD repeat domain 13	0.0529284	0.0412415	-0.188305	2-3	2.59967	2.96213	12.2396
ENSG00000138442	WDR12	WD repeat domain 12	-0.647445	-0.596411	0.391051	4-6	5.60148	4.27154	100.151
ENSG00000120008	WDR11	bromodomain and WD repeat domain containing 2	0.00169771	0.232742	-0.253975	2-3	1.8442	2.19919	141.998
ENSG00000071127	WDR1	WD repeat domain 1	0.331906	0.538844	-0.363544	6+	6.49641	8.35816	303.31
ENSG00000198554	WDHD1	WD repeat and HMG-box DNA binding protein 1	-0.942315	-0.443569	-0.350421	4-6	3.57444	4.55717	107.251
ENSG00000163625	WDFY3	WD repeat and FYVE domain containing 3	0.330838	0.400781	-0.13116	3-4	3.03566	3.32457	154.924
ENSG00000139668	WDFY2	WD repeat and FYVE domain containing 2	0.049628	0.152212	-0.660239	1-2	0.9177	1.45028	18.1792
ENSG00000085449	WDFY1	WD repeat and FYVE domain containing 1	-0.00146906	0.076429	0.119088	3-4	3.92986	3.61849	124.229
ENSG00000071462	WBSCR22	Williams Beuren syndrome chromosome region 22	0.211113	-0.0482543	0.222145	6+	9.25862	7.93732	27.7165
ENSG00000174374	WBSCR16	RCC1-like G exchanging factor-like; Williams-Beuren syndrome chromosome region 16	-0.0520445	-0.194073	-0.342031	4-6	3.84099	4.86861	13.5392
ENSG00000185222	WBP5	WW domain binding protein 5	-0.0444615	0.696165	-0.69558	4-6	2.70579	4.38213	227.448
ENSG00000120688	WBP4	WW domain binding protein 4 (formin binding protein 21)	0.926863	0.361641	0.493184	2-3	3.31871	2.35779	100.533
ENSG00000183066	WBP2NL	WBP2 N-terminal like	0.645425	0.374798	-0.339766	1-2	0.796105	1.00751	2.50519
ENSG00000132471	WBP2	WW domain binding protein 2	1.31906	0.626067	0.233738	6+	11.5567	9.82819	16.6356
ENSG00000084463	WBP11	WW domain binding protein 11	0.157318	-0.0167855	-0.0755495	4-6	5.02586	5.29607	84.4071
ENSG00000115274	WBP1	similar to WW domain binding protein 1; WW domain binding protein 1	-0.20661	1.45511	-1.14612	6+	5.69129	12.5958	7.17453
ENSG00000106299	WASL	Wiskott-Aldrich syndrome-like	-0.851989	-0.17205	-0.508033	4-6	3.60898	5.13236	225.985
ENSG00000185596	WASH5P	WAS protein family homolog 3 pseudogene; WAS protein family homolog 2 pseudogene; WAS protein family homolog 1; WAS protein family homolog 5 pseudogene	2.84542	0.273444	1.29445	1-2	4.71347	1.92164	3.25929
ENSG00000181404	WASH4P	WAS protein family homolog 4 pseudogene	1.983	2.00854	0.259882	2-3	2.45965	2.05419	3.02803
ENSG00000132970	WASF3	WAS protein family, member 3	-0.767072	-0.350989	-0.301896	4-6	3.7246	4.59155	27.5038
ENSG00000158195	WASF2	WAS protein family, member 2	0.232588	0.0131215	0.225042	4-6	6.94711	5.94374	36.5259
ENSG00000112290	WASF1	WAS protein family, member 1	-0.34606	0.0537743	-0.562303	3-4	2.18731	3.22983	23.8793
ENSG00000015285	WAS	Wiskott-Aldrich syndrome (eczema-thrombocytopenia)	1.8428	1.18354		4-6		4.2633	0.458347
ENSG00000116874	WARS2	tryptophanyl tRNA synthetase 2, mitochondrial	-0.329832	0.280997	-0.163696	3-4	2.98998	3.34924	25.7222
ENSG00000140105	WARS	tryptophanyl-tRNA synthetase	1.22275	1.22691	-0.271763	6+	5.8783	7.09676	141.743
ENSG00000062650	WAPAL	wings apart-like homolog (Drosophila)	0.201472	0.458838	-0.234983	4-6	4.20121	4.94437	386.302
ENSG00000095787	WAC	WW domain containing adaptor with coiled-coil	0.589973	0.279681	0.569824	3-4	4.77818	3.21905	573.05
ENSG00000146530	VWDE	von Willebrand factor D and EGF domains	-0.642219	-0.0460438	-0.43526	0-1	0.727412	0.983573	18.8397
ENSG00000167992	VWCE	von Willebrand factor C and EGF domains	0.0746904	-2.22577	0.819739	1-2	2.37605	1.34614	3.76725
ENSG00000110002	VWA5A	von Willebrand factor A domain containing 5A	0.0985865	1.8225	-2.00141	4-6	1.41098	5.64945	1.65073
ENSG00000179403	VWA1	von Willebrand factor A domain containing 1	-0.318579	-1.97693	-0.048487	4-6	4.32396	4.47175	5.87951
ENSG00000199990	VTRNA1-3	vault RNA 1-3; vault RNA 1-1; vault RNA 1-2	3.53255			NA			0.340098
ENSG00000202111	VTRNA1-3	vault RNA 1-3; vault RNA 1-1; vault RNA 1-2	2.389		-1.98678	6+	12.649	50.1345	1.54347
ENSG00000202515	VTRNA1-3	vault RNA 1-3; vault RNA 1-1; vault RNA 1-2	0.15449	-1.19498	-0.736363	6+	4.49628	7.49067	2.86258
ENSG00000109072	VTN	vitronectin	-1.69791	-1.76605	-0.387756	6+	9.93498	12.9985	210.933
ENSG00000100568	VTI1B	vesicle transport through interaction with t-SNAREs homolog 1B (yeast)	-0.374899	-0.266746	-0.0306316	4-6	5.34681	5.46154	86.6762
ENSG00000151532	VTI1A	vesicle transport through interaction with t-SNAREs homolog 1A (yeast)	0.582537	0.616162	-0.266169	2-3	1.69949	2.04382	102.013
ENSG00000009844	VTA1	Vps20-associated 1 homolog (S. cerevisiae)	0.0361035	0.147465	0.0172349	4-6	5.2921	5.22925	154.796
ENSG00000163032	VSNL1	visinin-like 1	-2.87095	-2.29651	-0.128305	4-6	4.07824	4.45755	54.5492
ENSG00000176834	VSIG10	hypothetical protein FLJ20674	0.505647	0.679152	-0.190155	4-6	3.56731	4.0699	20.5614
ENSG00000105053	VRK3	vaccinia related kinase 3	0.557095	-0.615636	0.547246	2-3	3.00808	2.0585	8.46879
ENSG00000028116	VRK2	vaccinia related kinase 2	0.839786	0.711653	0.250468	3-4	4.44377	3.73554	69.053
ENSG00000100749	VRK1	vaccinia related kinase 1	-0.514448	-0.0701825	-0.727228	6+	4.17641	6.91386	82.5959
ENSG00000156931	VPS8	vacuolar protein sorting 8 homolog (S. cerevisiae)	0.644651	1.00283	-0.256051	2-3	2.17905	2.60224	99.6549
ENSG00000163159	VPS72	vacuolar protein sorting 72 homolog (S. cerevisiae)	-0.269297	0.0703175	-0.176424	6+	7.75047	8.75864	82.6768
ENSG00000143952	VPS54	vacuolar protein sorting 54 homolog (S. cerevisiae)	-0.432493	0.0325219	-0.119837	3-4	3.27888	3.56287	182.73
ENSG00000141252	VPS53	vacuolar protein sorting 53 homolog (S. cerevisiae)	0.345183	0.517758	-0.495037	4-6	3.09097	4.35628	31.7774
ENSG00000119541	VPS4B	vacuolar protein sorting 4 homolog B (S. cerevisiae)	0.212315	0.107295	0.479368	3-4	5.16256	3.70306	78.3347
ENSG00000132612	VPS4A	vacuolar protein sorting 4 homolog A (S. cerevisiae)	-0.0903375	0.680447	-1.23157	6+	4.3701	10.262	5.70188
ENSG00000136631	VPS45	vacuolar protein sorting 45 homolog (S. cerevisiae)	-0.138844	0.0849121	-0.122734	2-3	2.26577	2.46696	49.2109
ENSG00000006715	VPS41	vacuolar protein sorting 41 homolog (S. cerevisiae)	0.137968	0.724349	-0.419772	3-4	2.65118	3.54653	198.5
ENSG00000166887	VPS39	vacuolar protein sorting 39 homolog (S. cerevisiae)	0.0954427	-0.228943	0.188708	3-4	3.69735	3.24402	52.2338
ENSG00000167987	VPS37C	vacuolar protein sorting 37 homolog C (S. cerevisiae)	1.24052	0.187714	0.617839	1-2	2.76236	1.80008	15.572
ENSG00000139722	VPS37B	vacuolar protein sorting 37 homolog B (S. cerevisiae)	1.48448	0.662369	0.968127	0-1	1.85201	0.946691	7.94348
ENSG00000155975	VPS37A	vacuolar protein sorting 37 homolog A (S. cerevisiae)	0.241659	0.329372	0.331781	2-3	3.57232	2.8384	97.7942
ENSG00000136100	VPS36	vacuolar protein sorting 36 homolog (S. cerevisiae)	-0.51216	-0.284873	-0.310871	3-4	2.705	3.35544	71.9516
ENSG00000069329	VPS35	hypothetical protein LOC100133770; vacuolar protein sorting 35 homolog (S. cerevisiae)	0.00351466	0.350906	-0.256063	6+	5.72358	6.83518	293.896
ENSG00000184056	VPS33B	vacuolar protein sorting 33 homolog B (yeast)	1.19717	0.321727	0.749888	2-3	3.79316	2.2556	21.0711
ENSG00000139719	VPS33A	vacuolar protein sorting 33 homolog A (S. cerevisiae)	-0.131995	0.117489	-0.453794	6+	5.59248	7.65967	25.0692
ENSG00000111237	VPS29	vacuolar protein sorting 29 homolog (S. cerevisiae)	-0.633159	0.0990925	-0.16463	2-3	2.53437	2.84073	99.083
ENSG00000160948	VPS28	vacuolar protein sorting 28 homolog (S. cerevisiae)	1.15363	-0.276114	1.52408	2-3	8.28611	2.8811	6.52023
ENSG00000151502	VPS26B	vacuolar protein sorting 26 homolog B (S. pombe)	-0.725808	-1.05317	-0.220767	4-6	4.81158	5.60719	15.4853
ENSG00000122958	VPS26A	vacuolar protein sorting 26 homolog A (S. pombe)	0.385751	0.736692	-0.276922	6+	6.91502	8.37828	87.9546
ENSG00000131475	VPS25	vacuolar protein sorting 25 homolog (S. cerevisiae)	0.438408	-0.161532	0.0261025	3-4	4.01834	3.94629	23.6357
ENSG00000104142	VPS18	vacuolar protein sorting 18 homolog (S. cerevisiae)	1.42418	0.377459	1.02461	3-4	7.85823	3.86267	29.4215
ENSG00000215305	VPS16	vacuolar protein sorting 16 homolog A (S. cerevisiae)	0.679154	0.491369	-0.633381	3-4	2.24652	3.48479	20.3351
ENSG00000048707	VPS13D	vacuolar protein sorting 13 homolog D (S. cerevisiae)	0.339781	0.402916	-0.210252	2-3	2.20684	2.55307	174.425
ENSG00000129003	VPS13C	vacuolar protein sorting 13 homolog C (S. cerevisiae)	-0.124729	0.514182	-0.603489	4-6	3.36971	5.11988	562.184
ENSG00000132549	VPS13B	vacuolar protein sorting 13 homolog B (yeast)	-0.266951	0.155302	-0.687939	2-3	1.39525	2.24772	130.434
ENSG00000197969	VPS13A	vacuolar protein sorting 13 homolog A (S. cerevisiae)	-0.596234	0.0456808	-0.58575	3-4	2.17931	3.27075	420.99
ENSG00000160695	VPS11	vacuolar protein sorting 11 homolog (S. cerevisiae)	1.24356	0.671283	0.256869	4-6	5.91636	4.95141	37.7549
ENSG00000145041	VPRBP	Vpr (HIV-1) binding protein	0.0584583	-0.214478	-0.212758	2-3	2.29633	2.66122	65.4494
ENSG00000093134	VNN3	vanin 3	-0.255152	-0.13023	0.00597848	2-3	2.05185	2.04337	18.701
ENSG00000112303	VNN2	vanin 2	-0.379827	-0.367238	0.960138	2-3	5.06216	2.60199	6.15618
ENSG00000112299	VNN1	vanin 1	0.218006	1.37703	0.27488	3-4	3.91568	3.23639	2.32321
ENSG00000178201	VN1R1	vomeronasal 1 receptor 1	0.0272535	-0.961149	0.9184	1-2	2.05132	1.08534	2.83757
ENSG00000187650	VMAC	vimentin-type intermediate filament associated coiled-coil protein	1.93228	-0.066914	0.429419	1-2	2.09737	1.55743	2.1534
ENSG00000160131	VMA21	VMA21 vacuolar H+-ATPase homolog (S. cerevisiae)	-0.515197	-0.0981741	-0.261779	6+	6.0216	7.21963	61.2884
ENSG00000147852	VLDLR	very low density lipoprotein receptor	0.19816	-0.010971	0.247106	2-3	3.20805	2.70305	73.9388
ENSG00000196715	VKORC1L1	vitamin K epoxide reductase complex, subunit 1-like 1	0.0528693	0.101023	-0.105541	6+	7.23689	7.78615	72.8577
ENSG00000167397	VKORC1	vitamin K epoxide reductase complex, subunit 1	1.06278	-1.81646	0.190078	3-4	3.90513	3.42307	2.33154
ENSG00000151445	VIPAR	chromosome 14 open reading frame 133	0.416266	0.814584	-0.751532	4-6	3.10864	5.23363	27.4751
ENSG00000026025	VIM	vimentin	1.14422	0.907515	0.256914	6+	8.95205	7.49175	646.139
ENSG00000136059	VILL	villin-like	0.361621	0.315764	-1.04913	1-2	0.948207	1.9621	3.14656
ENSG00000127831	VIL1	villin 1	-1.00761	-0.839547	-0.0391603	4-6	5.08942	5.22946	88.105
ENSG00000189030	VHLL	von Hippel-Lindau tumor suppressor-like	1.41778	-0.570627	0.997279	0-1	1.24503	0.623692	0.527753
ENSG00000134086	VHL	von Hippel-Lindau tumor suppressor	-0.125525	-0.264604	0.118617	2-3	3.25254	2.99582	121.133
ENSG00000144560	VGLL4	vestigial like 4 (Drosophila)	-0.599908	-0.226878	-0.489781	2-3	1.92756	2.70674	45.9953
ENSG00000206538	VGLL3	vestigial like 3 (Drosophila)	1.31605	2.88565	-0.747523	6+	4.67451	7.84807	6.74587
ENSG00000028203	VEZT	vezatin, adherens junctions transmembrane protein	-0.360296	-0.125408	-0.0742966	2-3	2.73485	2.87938	183.571
ENSG00000136451	VEZF1	vascular endothelial zinc finger 1	0.199614	0.0603538	0.269476	2-3	3.53402	2.9319	108.766
ENSG00000197415	VEPH1	ventricular zone expressed PH domain homolog 1 (zebrafish)	-0.100061	0.216555	-0.0707665	4-6	4.48982	4.71554	9.35958
ENSG00000173511	VEGFB	vascular endothelial growth factor B	1.3321	1.63529	-0.561394	4-6	3.52042	5.19506	14.6059
ENSG00000112715	VEGFA	vascular endothelial growth factor A	0.713109	-0.0125079	0.79016	1-2	2.33028	1.34755	181.059
ENSG00000111424	VDR	vitamin D (1,25- dihydroxyvitamin D3) receptor	1.50016	-0.00317825	1.04456	2-3	5.13267	2.48828	2.2778
ENSG00000078668	VDAC3	voltage-dependent anion channel 3	-0.863577	-0.67887	-0.117797	4-6	4.52468	4.90962	80.1271
ENSG00000165637	VDAC2	voltage-dependent anion channel 2	-0.0182517	-0.0834058	-0.132475	3-4	3.1058	3.40449	28.566
ENSG00000213585	VDAC1P1	voltage-dependent anion channel 1; similar to voltage-dependent anion channel 1	-0.842701	-0.176938	-0.877788	6+	4.89585	8.99641	112.13
ENSG00000175073	VCPIP1	valosin containing protein (p97)/p47 complex interacting protein 1	0.523297	0.555886	0.218028	2-3	2.98022	2.56222	253.047
ENSG00000165280	VCP	valosin-containing protein	-0.0989729	0.103121	-0.320395	6+	5.46144	6.81955	516.273
ENSG00000035403	VCL	vinculin	-0.0961267	0.201513	-0.313905	6+	6.21416	7.72462	232.815
ENSG00000038427	VCAN	versican	-1.26277	-0.23459	-0.988175	6+	3.44817	6.84004	301.174
ENSG00000155959	VBP1	von Hippel-Lindau binding protein 1	-0.796761	0.104085	-0.326893	4-6	4.25825	5.34116	93.5428
ENSG00000134215	VAV3	vav 3 guanine nucleotide exchange factor	-2.3142	-1.89077	-0.59328	3-4	2.04371	3.08329	34.5613
ENSG00000160293	VAV2	vav 2 guanine nucleotide exchange factor	-0.568982	-0.768865	0.154651	4-6	6.2072	5.57624	38.2266
ENSG00000171724	VAT1L	vesicle amine transport protein 1 homolog (T. californica)-like	-0.43705	-0.486239	-0.838201	4-6	2.2452	4.01401	1.78796
ENSG00000108828	VAT1	vesicle amine transport protein 1 homolog (T. californica)	0.871636	0.328568	0.138532	6+	11.9256	10.8337	47.1197
ENSG00000125753	VASP	vasodilator-stimulated phosphoprotein	1.01018	0.287225	0.3419	6+	15.3823	12.1367	43.4099
ENSG00000168140	VASN	vasorin	-1.05219	-0.688316	-1.17038	6+	3.11308	7.00661	1.55415
ENSG00000143494	VASH2	vasohibin 2	-1.92896	-1.28767	-0.306016	1-2	1.42811	1.76556	4.74291
ENSG00000137411	VARS2	valyl-tRNA synthetase 2, mitochondrial (putative)	0.580669	0.178118	-0.21866	3-4	3.12037	3.63102	8.00237
ENSG00000204394	VARS	valyl-tRNA synthetase	-0.139366	0.0133223	-0.378841	6+	11.4874	14.937	32.5396
ENSG00000124164	VAPB	VAMP (vesicle-associated membrane protein)-associated protein B and C	-0.170398	0.127701	-0.380056	3-4	2.91517	3.79378	123.078
ENSG00000101558	VAPA	VAMP (vesicle-associated membrane protein)-associated protein A, 33kDa	-0.0556009	-0.00955381	0.0978414	3-4	3.63761	3.39909	372.22
ENSG00000162738	VANGL2	vang-like 2 (van gogh, Drosophila)	-0.484698	-0.520391	-0.343401	6+	5.23642	6.64368	3.49313
ENSG00000173218	VANGL1	vang-like 1 (van gogh, Drosophila)	0.0562962	-0.172362	0.681127	3-4	4.85313	3.02679	40.9164
ENSG00000118640	VAMP8	vesicle-associated membrane protein 8 (endobrevin)	-0.301002	-0.414776	-0.00437817	6+	6.04423	6.0626	21.2564
ENSG00000168899	VAMP5	vesicle-associated membrane protein 5 (myobrevin)	1.64218			3-4		3.7624	0.810557
ENSG00000117533	VAMP4	vesicle-associated membrane protein 4	0.187585	0.134099	0.466441	2-3	3.63686	2.63217	16.0256
ENSG00000049245	VAMP3	vesicle-associated membrane protein 3 (cellubrevin)	-0.0350115	-0.168755	0.204622	6+	7.40689	6.42745	61.1688
ENSG00000220205	VAMP2	vesicle-associated membrane protein 2 (synaptobrevin 2)	1.12786	-0.339842	-0.0729847	0-1	0.847601	0.891584	3.59972
ENSG00000139190	VAMP1	vesicle-associated membrane protein 1 (synaptobrevin 1)	0.0893706	0.284533	0.345753	0-1	0.619729	0.487663	4.11627
ENSG00000103043	VAC14	Vac14 homolog (S. cerevisiae)	0.4861	0.103612	-0.185596	3-4	2.76388	3.14332	23.2921
ENSG00000126756	UXT	ubiquitously-expressed transcript	-0.237203	-0.259234	-0.18304	4-6	5.16886	5.86807	19.9497
ENSG00000115652	UXS1	UDP-glucuronate decarboxylase 1	-1.01136	-0.0479385	-0.799303	6+	5.30939	9.23972	42.1939
ENSG00000198382	UVRAG	UV radiation resistance associated gene	1.23409	0.955432	0.292041	2-3	3.08508	2.51973	49.8619
ENSG00000152818	UTRN	utrophin	-0.392254	-0.101037	-0.361896	4-6	3.46262	4.44986	1104.32
ENSG00000108651	UTP6	UTP6, small subunit (SSU) processome component, homolog (yeast)	-0.160826	0.256471	-0.112059	4-6	5.42904	5.86754	280.274
ENSG00000132467	UTP3	UTP3, small subunit (SSU) processome component, homolog (S. cerevisiae)	0.386338	0.324755	0.17422	3-4	4.18051	3.70496	59.5834
ENSG00000147679	UTP23	UTP23, small subunit (SSU) processome component, homolog (yeast)	0.500789	0.309227	0.730363	2-3	4.26833	2.57275	73.8907
ENSG00000120800	UTP20	similar to Down-regulated in metastasis protein (Key-1A6 protein) (Novel nucleolar protein 73) (NNP73); UTP20, small subunit (SSU) processome component, homolog (yeast)	-0.0172092	0.457711	-0.311728	6+	4.95568	6.15095	290.954
ENSG00000011260	UTP18	UTP18, small subunit (SSU) processome component, homolog (yeast)	-0.0505049	0.249566	-0.104462	4-6	5.19399	5.58402	78.8412
ENSG00000164338	UTP15	UTP15, U3 small nucleolar ribonucleoprotein, homolog (S. cerevisiae)	0.0165351	0.334001	0.011436	3-4	3.67633	3.6473	105.013
ENSG00000156697	UTP14A	UTP14, U3 small nucleolar ribonucleoprotein, homolog A (yeast)	0.470544	0.662859	-0.0399841	4-6	5.58114	5.73798	55.322
ENSG00000183520	UTP11L	UTP11-like, U3 small nucleolar ribonucleoprotein, (yeast)	0.194305	0.253477	0.0390269	4-6	4.83418	4.70517	101.846
ENSG00000111962	UST	uronyl-2-sulfotransferase	3.48486	5.13773	-1.37371	6+	4.44865	11.5281	2.49992
ENSG00000132952	USPL1	ubiquitin specific peptidase like 1	0.0164424	-0.126058	0.464696	2-3	3.02953	2.19527	59.2898
ENSG00000124486	USP9X	ubiquitin specific peptidase 9, X-linked	-0.207448	0.13627	-0.267602	6+	6.43539	7.74695	557.596
ENSG00000138592	USP8	ubiquitin specific peptidase 8	0.443667	0.474402	0.127876	3-4	4.32838	3.96124	176.752
ENSG00000187555	USP7	ubiquitin specific peptidase 7 (herpes virus-associated)	-0.101531	-0.108136	-0.0358581	6+	6.24443	6.40158	244.449
ENSG00000148429	USP6NL	USP6 N-terminal like	-0.60774	-0.383774	-0.0418863	3-4	3.09144	3.18251	61.9927
ENSG00000166348	USP54	ubiquitin specific peptidase 54	0.368897	-0.0285474	0.403458	2-3	3.08681	2.33377	35.5319
ENSG00000145390	USP53	ubiquitin specific peptidase 53	0.639452	0.725203	0.266128	2-3	3.04333	2.53068	128.732
ENSG00000170236	USP50	ubiquitin specific peptidase 50	1.24761	0.768498	-0.453727	1-2	1.05909	1.4505	0.551411
ENSG00000111667	USP5	ubiquitin specific peptidase 5 (isopeptidase T)	-0.385506	-0.0653398	-0.747211	6+	6.54187	10.9808	38.9502
ENSG00000164663	USP49	ubiquitin specific peptidase 49	0.0938693	0.25238	-0.107397	2-3	2.43518	2.62337	8.97434
ENSG00000090686	USP48	ubiquitin specific peptidase 48	-0.142042	0.253813	-0.448263	3-4	2.63022	3.58867	142.918
ENSG00000170242	USP47	ubiquitin specific peptidase 47	-0.0244139	0.219047	0.0519449	2-3	2.97357	2.86841	347.337
ENSG00000109189	USP46	ubiquitin specific peptidase 46	-0.314038	0.0505282	-0.0996424	2-3	2.37421	2.54399	155.534
ENSG00000123552	USP45	ubiquitin specific peptidase 45	-0.409285	0.0404287	-0.278293	3-4	2.78406	3.37639	56.626
ENSG00000154914	USP43	ubiquitin specific peptidase 43	2.57501	-0.231502		NA	4.15379		1.10044
ENSG00000106346	USP42	ubiquitin specific peptidase 42	0.440435	-0.00524581	0.628164	2-3	3.82766	2.47649	32.049
ENSG00000085982	USP40	ubiquitin specific peptidase 40	0.0520154	0.440559	-0.307452	4-6	3.36081	4.15907	110.45
ENSG00000114316	USP4	ubiquitin specific peptidase 4 (proto-oncogene)	0.256554	0.354919	-0.0920605	2-3	2.5837	2.75395	22.336
ENSG00000168883	USP39	ubiquitin specific peptidase 39	0.241416	-0.0618102	0.271221	6+	7.31989	6.06539	65.191
ENSG00000170185	USP38	ubiquitin specific peptidase 38	0.276417	0.295035	0.113451	2-3	3.02597	2.79713	73.494
ENSG00000135913	USP37	ubiquitin specific peptidase 37	-0.261038	-0.153866	0.0318137	3-4	4.01619	3.9286	132.131
ENSG00000055483	USP36	ubiquitin specific peptidase 36	1.40127	0.837241	0.379431	2-3	3.02393	2.32462	53.0558
ENSG00000118369	USP35	ubiquitin specific peptidase 35	1.686	-0.229522	2.06272	1-2	5.05521	1.21004	4.40701
ENSG00000115464	USP34	ubiquitin specific peptidase 34	-0.184106	0.287544	-0.408415	4-6	3.84562	5.10402	454.005
ENSG00000077254	USP33	ubiquitin specific peptidase 33	-0.471938	0.174904	-0.540811	6+	4.59166	6.67991	161.073
ENSG00000103404	USP31	ubiquitin specific peptidase 31	0.852818	0.357447	0.802925	2-3	4.11254	2.35725	54.8319
ENSG00000135093	USP30	ubiquitin specific peptidase 30	-0.334587	-0.943356	0.149083	3-4	3.70139	3.338	8.97969
ENSG00000140455	USP3	ubiquitin specific peptidase 3	-0.0797579	-0.0475568	-0.149767	3-4	2.96969	3.29455	94.3861
ENSG00000048028	USP28	ubiquitin specific peptidase 28	0.0589119	-0.517114	0.583872	3-4	4.68654	3.12672	38.5209
ENSG00000155313	USP25	ubiquitin specific peptidase 25	-0.349216	-0.168058	0.00101471	2-3	2.83524	2.83324	198.229
ENSG00000162402	USP24	ubiquitin specific peptidase 24	-0.0346158	0.0338515	-0.0402768	4-6	4.22726	4.34694	587.41
ENSG00000124422	USP22	ubiquitin specific peptidase 22	-0.166251	-0.377198	0.077279	6+	7.09256	6.72264	160.973
ENSG00000143258	USP21	ubiquitin specific peptidase 21	-0.00991492	-0.0830595	-2.66062	2-3	0.341867	2.16164	5.39944
ENSG00000136878	USP20	ubiquitin specific peptidase 20	1.35321	0.284089	0.198239	4-6	6.08056	5.2999	6.72406
ENSG00000036672	USP2	ubiquitin specific peptidase 2	2.68261	1.1982	0.791323	6+	15.4914	8.95117	5.83893
ENSG00000172046	USP19	ubiquitin specific peptidase 19	0.689526	-0.0341201	0.184901	4-6	5.78981	5.09335	55.8639
ENSG00000184979	USP18	ubiquitin specific peptidase 18	-1.20963	-1.20166	-0.205678	6+	7.40701	8.54197	4.12331
ENSG00000156256	USP16	ubiquitin specific peptidase 16	0.385276	0.709566	0.0101294	3-4	3.54332	3.51853	160.611
ENSG00000135655	USP15	ubiquitin specific peptidase 15	0.483357	0.432431	0.290521	2-3	3.00836	2.45965	224.308
ENSG00000101557	USP14	ubiquitin specific peptidase 14 (tRNA-guanine transglycosylase)	-0.611071	0.0759432	-0.411782	4-6	4.49543	5.9804	271.042
ENSG00000058056	USP13	ubiquitin specific peptidase 13 (isopeptidase T-3)	-1.14017	-1.03087	-0.15237	3-4	2.98394	3.31633	30.3503
ENSG00000152484	USP12	ubiquitin specific peptidase 12	0.0607044	-0.0224872	0.168379	6+	6.77358	6.02741	125.664
ENSG00000102226	USP11	ubiquitin specific peptidase 11	-0.103331	-0.303802	-0.209373	6+	8.60369	9.94746	22.6368
ENSG00000103194	USP10	ubiquitin specific peptidase 10	-0.147201	-0.0339205	-0.433437	4-6	3.62722	4.89837	83.0361
ENSG00000162607	USP1	ubiquitin specific peptidase 1	-0.568418	-0.447348	0.0293353	3-4	3.96538	3.88557	410.01
ENSG00000138768	USO1	USO1 homolog, vesicle docking protein (yeast)	0.208999	0.524515	-0.147016	4-6	5.20688	5.76546	403.772
ENSG00000173915	USMG5	up-regulated during skeletal muscle growth 5 homolog (mouse)	-0.736284	-0.270243	0.115538	1-2	1.58428	1.46235	85.1278
ENSG00000042781	USH2A	Usher syndrome 2A (autosomal recessive, mild)	-0.684855	-0.316787	-0.279034	2-3	2.04825	2.48531	5.63319
ENSG00000006611	USH1C	Usher syndrome 1C (autosomal recessive, severe)	-0.908716	-1.27734	0.0815194	4-6	4.39154	4.15028	35.5839
ENSG00000105698	USF2	upstream transcription factor 2, c-fos interacting	0.337214	0.318222	-0.247162	6+	6.0664	7.20003	37.8426
ENSG00000158773	USF1	upstream transcription factor 1	-0.528166	-0.230348	-0.13028	4-6	4.69163	5.13501	39.1412
ENSG00000053501	USE1	unconventional SNARE in the ER 1 homolog (S. cerevisiae)	0.302145	1.41981	-1.48662	6+	3.33266	9.33919	6.01896
ENSG00000188690	UROS	uroporphyrinogen III synthase	-0.7328	-0.45914	-0.482798	4-6	3.23679	4.52325	23.4224
ENSG00000126088	UROD	uroporphyrinogen decarboxylase	-0.473241	0.11744	-0.474959	4-6	4.25065	5.90789	49.5949
ENSG00000167118	URM1	ubiquitin related modifier 1 homolog (S. cerevisiae)	0.287433	1.10148	-1.8342	6+	3.49948	12.4782	4.26845
ENSG00000106608	URGCP	up-regulated gene 4	0.724769	0.307876	0.242692	2-3	3.31233	2.79948	23.1444
ENSG00000135763	URB2	URB2 ribosome biogenesis 2 homolog (S. cerevisiae)	0.300415	-0.408094	0.760106	1-2	2.60679	1.53919	48.2965
ENSG00000142207	URB1	URB1 ribosome biogenesis 1 homolog (S. cerevisiae)	0.41255	0.0702013	0.230929	1-2	1.91505	1.63178	50.3722
ENSG00000164405	UQCRQ	ubiquinol-cytochrome c reductase, complex III subunit VII, 9.5kDa	-0.896494	-0.714351	-0.0687546	3-4	3.73817	3.92064	46.3822
ENSG00000173660	UQCRH	ubiquinol-cytochrome c reductase hinge protein-like; ubiquinol-cytochrome c reductase hinge protein	-1.85531	-0.269082	-1.18439	6+	3.87622	8.80938	382.207
ENSG00000169021	UQCRFS1	ubiquinol-cytochrome c reductase, Rieske iron-sulfur polypeptide-like 1; ubiquinol-cytochrome c reductase, Rieske iron-sulfur polypeptide 1	0.311215	-0.759591	0.774253	4-6	8.04835	4.7058	13.2235
ENSG00000140740	UQCRC2	ubiquinol-cytochrome c reductase core protein II	-0.295987	-0.0268247	-0.520493	4-6	3.29709	4.7295	82.2522
ENSG00000010256	UQCRC1	ubiquinol-cytochrome c reductase core protein I	-1.09697	-0.568052	-0.72142	6+	8.62061	14.2137	88.0785
ENSG00000127540	UQCR11	ubiquinol-cytochrome c reductase, 6.4kDa subunit	1.64386	-1.60842	1.85291	2-3	10.2183	2.82876	8.37224
ENSG00000184076	UQCR10	ubiquinol-cytochrome c reductase complex (7.2 kD)	0.113323	-0.368694	-0.184725	4-6	4.4926	5.10629	15.8019
ENSG00000101019	UQCC	ubiquinol-cytochrome c reductase complex chaperone	0.416258	0.0910987	0.245136	3-4	4.0502	3.4173	52.1191
ENSG00000183696	UPP1	uridine phosphorylase 1	3.11893	2.32257	0.358652	0-1	1.27213	0.992124	27.2677
ENSG00000125351	UPF3B	UPF3 regulator of nonsense transcripts homolog B (yeast)	0.421224	0.145228	0.24784	2-3	3.02039	2.54364	67.1531
ENSG00000169062	UPF3A	UPF3 regulator of nonsense transcripts homolog A (yeast)	0.223439	-0.0509736	-0.11712	2-3	1.95008	2.11499	18.4229
ENSG00000151461	UPF2	UPF2 regulator of nonsense transcripts homolog (yeast)	0.582592	0.371419	0.265765	3-4	3.78843	3.15106	267.073
ENSG00000005007	UPF1	UPF1 regulator of nonsense transcripts homolog (yeast)	1.11836	0.111796	0.745951	2-3	4.81425	2.87061	103.118
ENSG00000100024	UPB1	ureidopropionase, beta	-0.206745	-0.948764	0.710185	1-2	1.75637	1.07357	9.60953
ENSG00000059145	UNKL	unkempt homolog (Drosophila)-like	-0.20851	-0.601433	0.832363	1-2	2.59279	1.45613	16.3282
ENSG00000132478	UNK	unkempt homolog (Drosophila)	-0.233226	-0.547238	1.00562	1-2	2.98141	1.48491	19.4537
ENSG00000076248	UNG	uracil-DNA glycosylase	-0.746166	-1.28365	-0.0785944	6+	6.61715	6.98763	42.8278
ENSG00000110057	UNC93B6	unc-93 homolog B1 (C. elegans); unc-93 homolog B6 (C. elegans); unc-93 homolog B3 pseudogene (C. elegans); similar to unc-93 homolog B1 (C. elegans)	0.684081	0.630646	-0.861715	6+	4.90299	8.90969	5.29882
ENSG00000112494	UNC93A	unc-93 homolog A (C. elegans)	-1.52424	-0.79503	-1.03755	4-6	2.40309	4.93289	5.26899
ENSG00000124602	UNC5CL	unc-5 homolog C (C. elegans)-like	0.934743	-0.259182	2.97158	0-1	1.38331	0.176353	2.8256
ENSG00000107731	UNC5B	unc-5 homolog B (C. elegans)	1.1556	-0.375366	0.977351	4-6	9.66874	4.91086	20.0422
ENSG00000115446	UNC50	unc-50 homolog (C. elegans)	-0.470526	-0.0236238	-0.283127	1-2	1.52942	1.86104	67.1755
ENSG00000140553	UNC45A	unc-45 homolog A (C. elegans)	0.638286	0.427715	-0.53648	6+	5.12461	7.43288	26.8082
ENSG00000137766	UNC13C	unc-13 homolog C (C. elegans)	-0.975556	-0.907434	0.231259	4-6	6.73092	5.73401	53.7113
ENSG00000198722	UNC13B	unc-13 homolog B (C. elegans)	-0.505502	-0.0315447	-0.513026	6+	4.84285	6.91094	67.3954
ENSG00000130477	UNC13A	unc-13 homolog A (C. elegans)	2.06278	2.18354	-0.306796	4-6	4.51536	5.58531	0.79284
ENSG00000175970	UNC119B	unc-119 homolog B (C. elegans)	-0.33296	-0.655119	0.187818	6+	7.01252	6.15652	62.1197
ENSG00000109103	UNC119	unc-119 homolog (C. elegans)	-0.14054	-0.822944	-0.0560888	2-3	2.36433	2.45806	14.4377
ENSG00000114491	UMPS	uridine monophosphate synthetase	-0.634868	-0.330383	-0.260887	4-6	4.07926	4.88783	98.5294
ENSG00000168038	ULK4	unc-51-like kinase 4 (C. elegans)	-0.129787	0.80016	-0.947156	1-2	0.779535	1.503	46.6064
ENSG00000140474	ULK3	unc-51-like kinase 3 (C. elegans)	1.7988	0.746069	-0.208165	3-4	2.62571	3.03327	10.8149
ENSG00000083290	ULK2	unc-51-like kinase 2 (C. elegans)	0.974199	1.50962	-0.65588	4-6	3.06933	4.83596	1.1903
ENSG00000177169	ULK1	unc-51-like kinase 1 (C. elegans)	1.59681	1.18762	-1.1625	3-4	1.74556	3.90737	4.84671
ENSG00000131019	ULBP3	UL16 binding protein 3	1.00872	-0.398745	2.26885	6+	34.5911	7.17749	2.59304
ENSG00000131015	ULBP2	UL16 binding protein 2	2.42161	2.02004	2.6085	2-3	12.4274	2.03772	2.52422
ENSG00000111981	ULBP1	UL16 binding protein 1	1.07938	-0.613161	1.40622	6+	19.7877	7.46585	5.33114
ENSG00000087206	UIMC1	ubiquitin interaction motif containing 1	0.524415	0.382861	0.452234	2-3	3.20504	2.3426	87.5185
ENSG00000147854	UHRF2	ubiquitin-like with PHD and ring finger domains 2	0.389097	0.266148	0.497759	1-2	2.33636	1.65462	118.265
ENSG00000111647	UHRF1BP1L	UHRF1 binding protein 1-like	-0.350502	-0.241852	0.213476	4-6	5.25706	4.53399	261.004
ENSG00000065060	UHRF1BP1	UHRF1 binding protein 1	0.456277	-0.743512	0.965642	1-2	3.85791	1.97545	72.1653
ENSG00000034063	UHRF1	ubiquitin-like with PHD and ring finger domains 1	-1.76219	-1.72983	0.215416	6+	7.10897	6.12294	22.3452
ENSG00000152332	UHMK1	U2AF homology motif (UHM) kinase 1	-0.0462922	-0.0374007	-0.00371682	3-4	3.95289	3.96309	297.187
ENSG00000174607	UGT8	UDP glycosyltransferase 8	-0.511436	0.188433	-0.573793	6+	4.1927	6.24055	15.2036
ENSG00000145626	UGT3A1	UDP glycosyltransferase 3 family, polypeptide A1	1.21062			NA	1.24503		0.257471
ENSG00000171234	UGT2B7	UDP glucuronosyltransferase 2 family, polypeptide B7	-1.19621	-4.62382	2.20515	4-6	25.6295	5.55806	1.96969
ENSG00000156096	UGT2B4	UDP glucuronosyltransferase 2 family, polypeptide B4	-1.77224	-1.39693	-0.183444	4-6	4.48815	5.09671	33.9515
ENSG00000196620	UGT2B15	UDP glucuronosyltransferase 2 family, polypeptide B15	0.189302	0.168019	-0.549422	3-4	2.55346	3.73698	3.02292
ENSG00000109181	UGT2B10	UDP glucuronosyltransferase 2 family, polypeptide B10	-1.74439	-1.40652	0.0394623	4-6	5.37589	5.23083	1.41318
ENSG00000135220	UGT2A3	UDP glucuronosyltransferase 2 family, polypeptide A3	-0.449599	0.115726	-1.03345	3-4	1.90793	3.90537	9.35496
ENSG00000169764	UGP2	UDP-glucose pyrophosphorylase 2	-0.131274	0.179889	-0.165506	4-6	4.62846	5.19109	189.767
ENSG00000102595	UGGT2	UDP-glucose ceramide glucosyltransferase-like 2	-0.297054	0.424581	-0.572728	3-4	2.09821	3.12074	128.35
ENSG00000136731	UGGT1	UDP-glucose ceramide glucosyltransferase-like 1	-0.393	0.277756	-0.671124	6+	5.99664	9.54853	287.527
ENSG00000109814	UGDH	UDP-glucose dehydrogenase	0.383102	0.504743	-0.303067	6+	7.91162	9.76108	195.34
ENSG00000148154	UGCG	UDP-glucose ceramide glucosyltransferase	0.485288	0.732959	-0.120859	3-4	2.84635	3.09507	96.175
ENSG00000109775	UFSP2	UFM1-specific peptidase 2	0.17752	0.157131	0.166749	4-6	4.94976	4.40948	22.707
ENSG00000176125	UFSP1	UFM1-specific peptidase 1 (non-functional)	0.486981	-1.16082	2.32914	1-2	7.65322	1.52301	2.34252
ENSG00000120686	UFM1	ubiquitin-fold modifier 1	0.293655	0.87646	-0.289407	4-6	4.7046	5.74967	286.882
ENSG00000070010	UFD1L	ubiquitin fusion degradation 1 like (yeast)	-0.0614031	-0.295958	0.0832301	2-3	2.89088	2.72882	54.4342
ENSG00000143222	UFC1	ubiquitin-fold modifier conjugating enzyme 1	-0.0444322	0.680605	-1.15996	6+	2.93056	6.54835	22.4462
ENSG00000151116	UEVLD	UEV and lactate/malate dehyrogenase domains	0.266719	0.2614	0.280015	4-6	7.04437	5.80162	61.5005
ENSG00000175564	UCP3	uncoupling protein 3 (mitochondrial, proton carrier)	1.63964	0.322297	-0.0774427	0-1	0.623717	0.658113	1.2589
ENSG00000109424	UCP1	uncoupling protein 1 (mitochondrial, proton carrier)	0.391535	-0.422542	1.12621	4-6	9.35476	4.28559	3.83154
ENSG00000198276	UCKL1	uridine-cytidine kinase 1-like 1	0.592312	-0.384406	0.75727	6+	11.4765	6.78965	11.7034
ENSG00000143179	UCK2	uridine-cytidine kinase 2	-0.419253	-0.229665	-0.150156	3-4	3.39057	3.76249	51.0903
ENSG00000130717	UCK1	uridine-cytidine kinase 1	0.711557	0.230914	0.0442146	4-6	5.15944	5.00372	10.1772
ENSG00000116750	UCHL5	ubiquitin carboxyl-terminal hydrolase L5	-0.127159	0.430185	-0.37283	2-3	1.71289	2.21801	122.716
ENSG00000118939	UCHL3	ubiquitin carboxyl-terminal esterase L3 (ubiquitin thiolesterase)	0.491781	0.550777	-0.303406	1-2	1.40638	1.73555	12.0622
ENSG00000154277	UCHL1	ubiquitin carboxyl-terminal esterase L1 (ubiquitin thiolesterase)	-0.0453239	-0.670742	0.512056	3-4	4.38595	3.07553	227.403
ENSG00000214049	UCA1	urothelial cancer associated 1	0.773135	0.498815	1.10173	4-6	9.92411	4.62422	16.79
ENSG00000104691	UBXN8	UBX domain protein 8	0.39037	0.865881	-0.358103	3-4	2.55359	3.27303	16.0835
ENSG00000163960	UBXN7	UBX domain protein 7	0.0539318	-0.0339261	-0.04177	4-6	5.04393	5.1921	153.662
ENSG00000167671	UBXN6	UBX domain protein 6	0.582981	0.61867	-0.517317	6+	9.98706	14.2944	26.5032
ENSG00000144224	UBXN4	UBX domain protein 4	0.104786	-0.117401	-0.0157537	3-4	3.34397	3.38069	245.248
ENSG00000215114	UBXN2B	UBX domain protein 2B	-0.0668837	-0.0566389	0.618639	2-3	4.56999	2.97636	23.5601
ENSG00000173960	UBXN2A	UBX domain protein 2A	-0.255026	-0.314061	0.227318	4-6	5.92181	5.05854	27.186
ENSG00000158062	UBXN11	UBX domain protein 11	0.919778	0.157614	1.41538	0-1	1.12653	0.422349	3.84082
ENSG00000162191	UBXN1	UBX domain protein 1	0.439454	0.630805	-0.515178	6+	4.96974	7.1026	66.5023
ENSG00000108312	UBTF	upstream binding transcription factor, RNA polymerase I	0.10484	-0.355538	0.0657536	6+	8.19049	7.82558	64.2113
ENSG00000168246	UBTD2	ubiquitin domain containing 2	-0.329992	-0.0551322	0.0140579	4-6	4.49643	4.45283	91.7173
ENSG00000165886	UBTD1	ubiquitin domain containing 1	0.311902	1.18354	-0.61705	6+	19.1345	29.3473	0.993472
ENSG00000012963	UBR7	ubiquitin protein ligase E3 component n-recognin 7 (putative)	-0.537091	-0.0592237	-0.375908	6+	6.76763	8.78205	14.527
ENSG00000104517	UBR5	similar to E3 ubiquitin protein ligase, HECT domain containing, 1; ubiquitin protein ligase E3 component n-recognin 5	0.236383	0.180916	0.0541608	4-6	4.46994	4.30524	309.499
ENSG00000127481	UBR4	ubiquitin protein ligase E3 component n-recognin 4	0.0244592	0.211574	-0.42821	4-6	3.46704	4.66512	409.906
ENSG00000144357	UBR3	ubiquitin protein ligase E3 component n-recognin 3 (putative)	-0.277394	-0.0901028	-0.221252	3-4	3.26452	3.8056	256.495
ENSG00000024048	UBR2	ubiquitin protein ligase E3 component n-recognin 2	0.344472	0.257608	0.189807	4-6	5.7867	5.07333	147.09
ENSG00000159459	UBR1	ubiquitin protein ligase E3 component n-recognin 1	0.632784	0.406541	0.457967	3-4	4.88376	3.55543	121.804
ENSG00000175518	UBQLNL	ubiquilin-like	1.53507	0.335538	1.17803	0-1	1.57643	0.69671	0.818722
ENSG00000160803	UBQLN4	ubiquilin 4	-0.0420186	0.30837	-0.615625	6+	4.12599	6.32193	36.2337
ENSG00000188021	UBQLN2	ubiquilin 2	0.126136	-0.462399	0.678089	3-4	5.97821	3.73634	17.8017
ENSG00000135018	UBQLN1	ubiquilin 1	-0.236159	-0.127969	0.0484421	6+	6.45801	6.24477	456.789
ENSG00000153560	UBP1	upstream binding protein 1 (LBP-1a)	-0.251141	-0.327317	-0.238956	3-4	2.69232	3.17731	175.389
ENSG00000185019	UBOX5	U-box domain containing 5	0.444636	-0.637915	1.37374	2-3	5.2466	2.02461	8.42583
ENSG00000157741	UBN2	ubinuclein 2	0.0700575	0.258462	0.0664932	2-3	3.09364	2.95429	141.152
ENSG00000118900	UBN1	ubinuclein 1	1.05461	0.685987	0.37677	3-4	4.73123	3.64381	77.4582
ENSG00000164332	UBLCP1	ubiquitin-like domain containing CTD phosphatase 1	-0.0919128	-0.110623	0.178195	3-4	4.38238	3.87318	41.8349
ENSG00000138629	UBL7	ubiquitin-like 7 (bone marrow stromal cell-derived)	-0.522806	-0.594553	-0.25661	6+	6.67985	7.98021	11.6724
ENSG00000198258	UBL5	ubiquitin-like 5	0.750727	-0.216295	0.603334	2-3	4.07565	2.68272	40.0893
ENSG00000102178	UBL4A	ubiquitin-like 4A	0.576126	-0.754208	1.15511	4-6	10.0867	4.52926	6.00933
ENSG00000122042	UBL3	ubiquitin-like 3	1.01358	1.01311	0.185292	4-6	6.16229	5.41956	55.0377
ENSG00000120942	UBIAD1	UbiA prenyltransferase domain containing 1	0.539273	-0.669211	1.07784	3-4	7.63747	3.61815	8.95937
ENSG00000103353	UBFD1	ubiquitin family domain containing 1	-0.0466896	0.0734351	-0.0475642	4-6	5.48062	5.66432	93.7994
ENSG00000130939	UBE4B	ubiquitination factor E4B (UFD2 homolog, yeast)	-0.136969	-0.0152967	-0.372894	6+	5.4315	7.03351	112.545
ENSG00000110344	UBE4A	ubiquitination factor E4A (UFD2 homolog, yeast)	-0.0881976	0.213367	-0.167541	6+	6.13347	6.88876	166.643
ENSG00000009335	UBE3C	ubiquitin protein ligase E3C	0.143377	-0.0180257	0.285396	3-4	4.75619	3.90253	190.531
ENSG00000151148	UBE3B	ubiquitin protein ligase E3B	0.45516	0.155129	0.0111043	2-3	2.40962	2.39115	66.051
ENSG00000114062	UBE3A	ubiquitin protein ligase E3A	0.157165	0.375425	-0.0810335	4-6	4.23268	4.47723	291.272
ENSG00000159202	UBE2Z	ubiquitin-conjugating enzyme E2Z	0.175158	0.203309	-0.306078	3-4	2.97843	3.68236	61.2011
ENSG00000104343	UBE2W	ubiquitin-conjugating enzyme E2W (putative)	-0.592788	-0.155149	0.126768	1-2	1.74681	1.59987	62.0097
ENSG00000169139	UBE2V2	ubiquitin-conjugating enzyme E2 variant 2	-0.204434	0.179478	-0.230595	4-6	3.54902	4.16413	126.027
ENSG00000077152	UBE2T	ubiquitin-conjugating enzyme E2T (putative)	-0.912653	-1.05921	0.293577	4-6	5.92295	4.83239	33.1022
ENSG00000108106	UBE2S	ubiquitin-conjugating enzyme E2S	0.344348	-0.53206	-0.528495	6+	4.26314	6.14926	5.9573
ENSG00000107341	UBE2R2	ubiquitin-conjugating enzyme E2R 2	-0.703437	-0.320738	-0.359285	6+	7.96198	10.2136	55.4874
ENSG00000215218	UBE2QL1	probable ubiquitin-conjugating enzyme E2 FLJ25076	2.39762	-1.40143	2.75568	1-2	12.0977	1.79127	2.3054
ENSG00000189136	UBE2Q2P1	similar to ubiquitin-conjugating enzyme E2Q 2	0.964474	0.30267	0.428724	1-2	2.28497	1.69754	19.2688
ENSG00000140367	UBE2Q2	ubiquitin-conjugating enzyme E2Q family member 2	-0.042848	0.173038	-0.0386585	4-6	4.66358	4.79023	99.5955
ENSG00000160714	UBE2Q1	ubiquitin-conjugating enzyme E2Q family member 1	0.38244	0.628851	-0.242934	6+	5.22383	6.18186	130.234
ENSG00000175931	UBE2O	ubiquitin-conjugating enzyme E2O	1.00637	-0.190847	0.729373	4-6	7.77109	4.68726	24.9639
ENSG00000177889	UBE2N	ubiquitin-conjugating enzyme E2N (UBC13 homolog, yeast)	-0.498679	-0.795709	0.313415	4-6	5.24766	4.22298	86.3754
ENSG00000130725	UBE2MP1	ubiquitin-conjugating enzyme E2M (UBC12 homolog, yeast); ubiquitin-conjugating enzyme E2M pseudogene 1	0.205659	-1.27825	0.56398	6+	12.6443	8.55303	6.43134
ENSG00000156587	UBE2L6	ubiquitin-conjugating enzyme E2L 6	0.314154	0.00162391	0.164344	6+	7.50997	6.7014	28.6702
ENSG00000185651	UBE2L3	ubiquitin-conjugating enzyme E2L 3	-0.202806	-0.683773	-0.192742	4-6	5.01506	5.73189	36.5071
ENSG00000078140	UBE2K	ubiquitin-conjugating enzyme E2K (UBC1 homolog, yeast)	-0.670873	-0.120893	-0.698036	6+	4.42408	7.17716	220.214
ENSG00000160087	UBE2J2	ubiquitin-conjugating enzyme E2, J2 (UBC6 homolog, yeast)	0.668041	0.576818	-0.107853	4-6	4.93897	5.32235	17.1221
ENSG00000198833	UBE2J1	ubiquitin-conjugating enzyme E2, J1 (UBC6 homolog, yeast)	0.0724268	0.539535	-0.355625	6+	5.79124	7.41012	95.0173
ENSG00000103275	UBE2I	ubiquitin-conjugating enzyme E2I (UBC9 homolog, yeast)	-0.161452	0.0654018	-0.34961	6+	6.96361	8.87314	40.8781
ENSG00000186591	UBE2H	ubiquitin-conjugating enzyme E2H (UBC8 homolog, yeast)	-0.166477	0.320943	-0.461933	6+	5.43352	7.48405	148.855
ENSG00000184787	UBE2G2	ubiquitin-conjugating enzyme E2G 2 (UBC7 homolog, yeast)	0.0234029	0.0350826	0.0585049	2-3	2.8266	2.71427	59.3278
ENSG00000132388	UBE2G1	ubiquitin-conjugating enzyme E2G 1 (UBC7 homolog, yeast)	-0.157727	-0.495832	0.308982	6+	9.12017	7.3619	69.6849
ENSG00000184182	UBE2F	ubiquitin-conjugating enzyme E2F (putative)	0.350107	0.354837	-0.311967	3-4	2.64508	3.2836	11.0629
ENSG00000170035	UBE2E3	ubiquitin-conjugating enzyme E2E 3 (UBC4/5 homolog, yeast)	-0.806875	-0.709685	0.442933	3-4	4.71074	3.4654	20.1201
ENSG00000182247	UBE2E2	ubiquitin-conjugating enzyme E2E 2 (UBC4/5 homolog, yeast)	2.23341	0.500251	1.54836	1-2	4.02371	1.3757	2.69403
ENSG00000170142	UBE2E1	ubiquitin-conjugating enzyme E2E 1 (UBC4/5 homolog, yeast)	0.0587238	0.0900367	0.00579752	4-6	5.82076	5.79742	170.911
ENSG00000078967	UBE2D4	ubiquitin-conjugating enzyme E2D 4 (putative)	-0.133327	0.293923	-0.351034	6+	7.71989	9.84652	14.8199
ENSG00000109332	UBE2D3P	ubiquitin-conjugating enzyme E2D 3 (UBC4/5 homolog, yeast); ubiquitin-conjugating enzyme E2D 3 pseudogene	0.0355078	0.332176	-0.108815	3-4	3.04586	3.28448	364.151
ENSG00000131508	UBE2D2	ubiquitin-conjugating enzyme E2D 2 (UBC4/5 homolog, yeast)	0.307345	-0.0503958	0.384091	3-4	5.11834	3.92199	64.2872
ENSG00000072401	UBE2D1	ubiquitin-conjugating enzyme E2D 1 (UBC4/5 homolog, yeast)	-0.469425	0.100436	-0.171984	4-6	3.96488	4.46686	66.5694
ENSG00000118420	UBE2CBP	ubiquitin-conjugating enzyme E2C binding protein	0.127192	0.746439	-0.127261	1-2	0.946263	1.03353	17.9309
ENSG00000175063	UBE2C	ubiquitin-conjugating enzyme E2C	-0.826399	-1.88717	1.07737	4-6	12.3898	5.87139	25.5607
ENSG00000119048	UBE2B	ubiquitin-conjugating enzyme E2B (RAD6 homolog)	0.694987	0.611022	-0.0593194	2-3	2.44945	2.55226	49.3759
ENSG00000077721	UBE2A	ubiquitin-conjugating enzyme E2A (RAD6 homolog)	0.452759	0.0948611	0.33395	2-3	3.10647	2.46455	36.4098
ENSG00000213886	UBD	ubiquitin D	-0.0885273	0.859684	0.139808	1-2	2.19202	1.98956	45.8199
ENSG00000150991	UBC	ubiquitin C	0.960976	0.19637	-0.121932	6+	9.03499	9.8318	438.17
ENSG00000170315	UBB	ubiquitin B	-0.698813	-0.815641	0.031142	4-6	5.72509	5.60283	226.962
ENSG00000154127	UBASH3B	ubiquitin associated and SH3 domain containing, B	1.28197	1.22596	0.0352849	4-6	5.74545	5.60663	43.804
ENSG00000143569	UBAP2L	ubiquitin associated protein 2-like	0.0430961	0.155523	-0.389141	4-6	3.97587	5.20685	214.588
ENSG00000137073	UBAP2	ubiquitin associated protein 2	0.0354554	0.42727	-0.503385	6+	5.61568	7.96043	100.024
ENSG00000165006	UBAP1	ubiquitin associated protein 1	0.301466	0.271177	-0.0837439	6+	9.46563	10.0313	52.5245
ENSG00000134882	UBAC2	UBA domain containing 2	0.0209465	0.0401042	-0.16598	3-4	3.02619	3.39517	27.4439
ENSG00000130560	UBAC1	UBA domain containing 1	-0.582464	-0.43184	-0.493065	6+	5.29395	7.45088	15.424
ENSG00000033178	UBA6	ubiquitin-like modifier activating enzyme 6	-0.114251	0.45683	-0.316417	4-6	4.25549	5.29908	269.64
ENSG00000221983	UBA52	ubiquitin A-52 residue ribosomal protein fusion product 1	-0.614619	-0.490715	-0.286616	6+	6.70235	8.17536	117.636
ENSG00000081307	UBA5	ubiquitin-like modifier activating enzyme 5	-0.288361	0.0328558	-0.135525	2-3	1.96968	2.16368	144.748
ENSG00000144744	UBA3	ubiquitin-like modifier activating enzyme 3	-0.221819	0.20569	-0.0274042	3-4	3.67059	3.74098	44.6529
ENSG00000126261	UBA2	ubiquitin-like modifier activating enzyme 2	-0.219248	-0.166419	0.0530588	6+	8.32627	8.02562	316.185
ENSG00000130985	UBA1	ubiquitin-like modifier activating enzyme 1	0.214868	-0.230424	-0.192668	6+	9.0973	10.3971	31.0338
ENSG00000197355	UAP1L1	UDP-N-acteylglucosamine pyrophosphorylase 1-like 1	3.53407	2.08948	0.817631	4-6	8.44831	4.79334	28.0045
ENSG00000117143	UAP1	UDP-N-acteylglucosamine pyrophosphorylase 1	0.259904	0.673932	-0.175686	4-6	3.78096	4.2706	110.415
ENSG00000137831	UACA	uveal autoantigen with coiled-coil domains and ankyrin repeats	0.861768	1.14784	-0.121397	3-4	3.13013	3.40492	1457.75
ENSG00000063244	U2AF2	U2 small nuclear RNA auxiliary factor 2	0.0483353	0.240757	-0.43978	6+	7.4454	10.0989	95.7158
ENSG00000161265	U2AF1L4	U2 small nuclear RNA auxiliary factor 1-like 4	2.2801	-1.48624	2.76475	1-2	6.95387	1.02318	0.85283
ENSG00000160201	U2AF1	U2 small nuclear RNA auxiliary factor 1	0.216319	-0.17833	0.0709913	1-2	1.63658	1.55799	83.9099
ENSG00000162623	TYW3	tRNA-yW synthesizing protein 3 homolog (S. cerevisiae)	-0.231167	0.0683259	-0.0983753	2-3	2.49659	2.67277	63.5147
ENSG00000198874	TYW1	tRNA-yW synthesizing protein 1 homolog (S. cerevisiae)	0.03078	0.208375	-0.086167	4-6	3.79159	4.02495	36.7359
ENSG00000156521	TYSND1	trypsin domain containing 1	0.824446	0.850873	-1.42171	4-6	2.15885	5.78362	2.27507
ENSG00000107165	TYRP1	tyrosinase-related protein 1	-0.860271	1.12755	-1.90178	6+	6.81332	25.4595	2.65528
ENSG00000092445	TYRO3	TYRO3 protein tyrosine kinase	0.478122	-0.0147884	0.257626	6+	9.72567	8.13516	26.0458
ENSG00000176890	TYMS	thymidylate synthetase	-1.1534	-1.31817	0.118039	6+	6.79436	6.26059	52.3187
ENSG00000105397	TYK2	tyrosine kinase 2	1.21979	0.249347	-0.0783812	3-4	3.19395	3.37228	15.6551
ENSG00000197763	TXNRD3	thioredoxin reductase 3	-0.668531	-0.345871	0.444439	2-3	3.93299	2.89023	16.4005
ENSG00000184470	TXNRD2	thioredoxin reductase 2	1.09445	0.367806	-0.196425	4-6	4.53982	5.20198	7.83346
ENSG00000140830	TXNL4B	thioredoxin-like 4B	0.720393	-0.506882	0.685232	4-6	8.14408	5.06485	26.0411
ENSG00000141759	TXNL4A	thioredoxin-like 4A	-0.492063	-0.461842	-0.0840347	6+	6.22552	6.59892	30.9711
ENSG00000091164	TXNL1	thioredoxin-like 1	-0.42498	0.204246	-0.123109	4-6	4.88424	5.31932	194.68
ENSG00000117289	TXNIP	thioredoxin interacting protein	-0.394285	-1.23178	0.801697	2-3	3.60438	2.06774	121.803
ENSG00000115514	TXNDC9	thioredoxin domain containing 9	-0.44774	-0.219446	-0.0296935	3-4	3.77112	3.84954	87.322
ENSG00000188428	TXNDC5	thioredoxin domain containing 5 (endoplasmic reticulum); muted homolog (mouse)	-0.112661	0.349225	-0.193957	4-6	4.11046	4.70194	37.3538
ENSG00000129235	TXNDC17	thioredoxin domain containing 17	-0.693429	-0.487886	-0.416538	2-3	2.16904	2.89506	15.8269
ENSG00000087301	TXNDC16	thioredoxin domain containing 16	-0.992288	-0.123873	-0.288429	4-6	4.77403	5.83057	18.1366
ENSG00000113621	TXNDC15	thioredoxin domain containing 15	-0.321232	0.126907	-0.272586	4-6	4.74411	5.73075	27.6386
ENSG00000117862	TXNDC12	thioredoxin domain containing 12 (endoplasmic reticulum)	-0.240802	-0.666258	0.0207823	3-4	3.78586	3.73172	48.233
ENSG00000153066	TXNDC11	thioredoxin domain containing 11	1.05329	-0.271702	1.14758	2-3	4.72518	2.13286	32.9409
ENSG00000100348	TXN2	thioredoxin 2	-0.283886	0.526356	-0.761677	6+	7.65712	12.9823	8.90502
ENSG00000136810	TXN	thioredoxin	-1.04472	-0.203754	-0.807729	4-6	2.68295	4.69638	138.725
ENSG00000084652	TXLNA	taxilin alpha	-0.265219	0.138093	-0.621234	4-6	3.77937	5.81339	179.801
ENSG00000074966	TXK	TXK tyrosine kinase	2.10766	3.00608	-0.826445	2-3	1.56195	2.76982	2.10025
ENSG00000128791	TWSG1	twisted gastrulation homolog 1 (Drosophila)	-0.14114	0.0624666	-0.183541	4-6	4.73245	5.37449	22.6918
ENSG00000105849	TWISTNB	TWIST neighbor	-0.269115	0.0894081	-0.137748	4-6	3.85429	4.24044	148.795
ENSG00000151239	TWF1	twinfilin, actin-binding protein, homolog 1 (Drosophila)	-0.0423421	0.529281	-0.401105	6+	4.63601	6.12194	172.627
ENSG00000149016	TUT1	terminal uridylyl transferase 1, U6 snRNA-specific	1.64167	0.254584	1.35835	1-2	5.02249	1.95892	5.76506
ENSG00000114383	TUSC2	tumor suppressor candidate 2	-0.263131	-0.128617	-0.188507	4-6	3.64092	4.14914	16.9021
ENSG00000130338	TULP4	tubby like protein 4	-0.330008	0.27495	-0.695392	6+	3.79087	6.13865	178.595
ENSG00000078246	TULP3	tubby like protein 3	1.22582	1.07718	0.13698	6+	6.67746	6.07262	52.2511
ENSG00000143367	TUFT1	tuftelin 1	1.25424	1.16069	-0.0121469	4-6	5.66563	5.71353	75.5615
ENSG00000178952	TUFM	Tu translation elongation factor, mitochondrial	-0.608603	-0.489211	-0.35558	6+	6.95804	8.90281	92.4634
ENSG00000128159	TUBGCP6	tubulin, gamma complex associated protein 6	1.33662	-0.233628	1.39983	1-2	3.02433	1.14614	20.703
ENSG00000153575	TUBGCP5	tubulin, gamma complex associated protein 5	-0.058932	-0.231085	0.386527	1-2	2.60757	1.99471	36.6361
ENSG00000137822	TUBGCP4	tubulin, gamma complex associated protein 4	0.522161	-0.103041	0.440518	3-4	4.74209	3.4943	20.2778
ENSG00000126216	TUBGCP3	tubulin, gamma complex associated protein 3	-0.0570825	0.044326	-0.569334	4-6	3.24392	4.81346	34.4315
ENSG00000130640	TUBGCP2	tubulin, gamma complex associated protein 2	-0.587063	0.232375	-0.591962	6+	9.78783	14.7532	28.2982
ENSG00000037042	TUBG2	tubulin, gamma 2	1.13234	0.56281	-0.207252	2-3	1.9172	2.21338	2.9079
ENSG00000074935	TUBE1	tubulin, epsilon 1	0.0515348	0.0676818	0.29816	2-3	3.48314	2.8328	112.892
ENSG00000108423	TUBD1	tubulin, delta 1	-0.558086	-1.19569	0.802385	2-3	4.13958	2.37364	11.4653
ENSG00000196230	TUBBP2	tubulin, beta; similar to tubulin, beta 5; tubulin, beta pseudogene 2; tubulin, beta pseudogene 1	-0.865116	-0.8673	-0.0935516	6+	9.66652	10.3141	278.61
ENSG00000176014	TUBB6	tubulin, beta 6	1.13541	1.17247	0.311606	4-6	5.9218	4.77146	305.659
ENSG00000104833	TUBB4	tubulin, beta 4	1.81191	-2.40143	-1.32938	3-4	1.24503	3.1287	0.578617
ENSG00000188229	TUBB2C	tubulin, beta 2C	-0.325313	-0.324404	0.0510296	6+	8.72669	8.42342	188.455
ENSG00000137285	TUBB2B	tubulin, beta 2B	0.221466	1.22148	-0.51547	6+	8.802	12.5821	49.0831
ENSG00000137267	TUBB2A	tubulin, beta 2A	1.19662	-1.13116	2.50662	3-4	21.5376	3.78993	6.00132
ENSG00000127824	TUBA4A	tubulin, alpha 4a	1.31261	0.811396	0.621012	6+	10.2526	6.6664	3.33611
ENSG00000167553	TUBA1C	tubulin, alpha 1c	-0.0734587	0.223401	-0.296371	6+	8.92613	10.9617	169.012
ENSG00000167552	TUBA1A	tubulin, alpha 1a	0.841121	1.5855	-0.935571	6+	6.77168	12.9518	36.661
ENSG00000166402	TUB	tubby homolog (mouse)	-0.789401	-0.273256	-1.13162	4-6	2.03576	4.46043	3.43264
ENSG00000136295	TTYH3	tweety homolog 3 (Drosophila)	-0.548275	-1.34531	1.19974	3-4	9.08694	3.95604	3.28279
ENSG00000141540	TTYH2	tweety homolog 2 (Drosophila)	2.15875	0.358076	0.783216	2-3	3.97295	2.30856	0.579538
ENSG00000111802	TTRAP	TRAF and TNF receptor associated protein	-0.0620977	0.185582	-0.0547973	4-6	3.86985	4.01967	75.4518
ENSG00000118271	TTR	transthyretin	-1.86551	-1.51028	-0.467902	6+	5.2385	7.24536	70.984
ENSG00000124120	TTPAL	tocopherol (alpha) transfer protein-like	0.279961	0.30996	-0.0276284	4-6	4.39976	4.48483	44.511
ENSG00000155657	TTN	titin	-2.12233	-1.24252	-1.03045	3-4	1.6737	3.4188	349.484
ENSG00000137941	TTLL7	tubulin tyrosine ligase-like family, member 7	1.05017	1.25886	-0.0114877	2-3	2.96068	2.98435	67.6448
ENSG00000119685	TTLL5	tubulin tyrosine ligase-like family, member 5	0.038116	-0.161272	0.28537	1-2	1.97733	1.62246	39.6989
ENSG00000135912	TTLL4	tubulin tyrosine ligase-like family, member 4	0.540857	-0.895437	1.18	2-3	6.57607	2.90236	15.6726
ENSG00000100304	TTLL12	tubulin tyrosine ligase-like family, member 12	-0.0960521	-0.605563	0.213227	6+	11.135	9.6051	22.2023
ENSG00000175764	TTLL11	tubulin tyrosine ligase-like family, member 11	1.27931	0.65802	-0.0613509	3-4	3.00197	3.13239	6.07287
ENSG00000100271	TTLL1	tubulin tyrosine ligase-like family, member 1	-0.634966	-1.23723	0.0691789	6+	6.94289	6.61783	3.90027
ENSG00000114999	TTL	tubulin tyrosine ligase	0.264104	0.420162	-0.0349888	6+	6.00177	6.14911	77.9439
ENSG00000112742	TTK	TTK protein kinase	-1.37356	-1.0634	-0.139288	3-4	3.16042	3.48077	119.112
ENSG00000116830	TTF2	transcription termination factor, RNA polymerase II	-0.645118	-0.357287	-0.0204332	2-3	2.65419	2.69205	46.9674
ENSG00000125482	TTF1	transcription termination factor, RNA polymerase I	0.440205	0.19217	0.477559	2-3	3.67382	2.63851	47.8515
ENSG00000162222	TTC9C	tetratricopeptide repeat domain 9C	0.593351	0.247517	0.712771	2-3	4.61671	2.81687	21.4562
ENSG00000165533	TTC8	tetratricopeptide repeat domain 8	0.00225066	0.234403	-0.617356	4-6	3.14775	4.82884	18.6902
ENSG00000165914	TTC7B	tetratricopeptide repeat domain 7B	0.623565	-0.307977	0.524435	3-4	4.7056	3.27148	5.09346
ENSG00000068724	TTC7A	tetratricopeptide repeat domain 7A	0.970551	0.119984	1.23398	1-2	3.22744	1.37212	10.2916
ENSG00000139865	TTC6	tetratricopeptide repeat domain 6	-0.524534	-0.0928879	-0.2648	1-2	1.61498	1.94035	48.523
ENSG00000136319	TTC5	tetratricopeptide repeat domain 5	-0.561519	0.0231758	-0.200301	4-6	4.15836	4.7777	15.6327
ENSG00000182670	TTC3L	tetratricopeptide repeat domain 3; tetratricopeptide repeat domain 3-like	-0.520186	-0.0153979	-0.374569	4-6	4.12439	5.34707	289.055
ENSG00000168234	TTC39C	tetratricopeptide repeat domain 39C	-0.355098	-0.652848	0.47004	4-6	7.28198	5.25719	35.7396
ENSG00000155158	TTC39B	tetratricopeptide repeat domain 39B	1.19992	1.6997	-0.760099	3-4	2.11886	3.58852	9.5127
ENSG00000085831	TTC39A	tetratricopeptide repeat domain 39A	1.15305	0.741202	0.352436	2-3	3.30411	2.58798	11.3985
ENSG00000075234	TTC38	tetratricopeptide repeat domain 38	-0.995107	-1.29825	0.124628	6+	6.99109	6.41252	31.8977
ENSG00000198677	TTC37	tetratricopeptide repeat domain 37	-0.490434	-0.220037	-0.164903	4-6	4.49122	5.03506	260.952
ENSG00000104412	TTC35	tetratricopeptide repeat domain 35	-0.33016	0.563145	-0.886555	2-3	1.26612	2.34075	86.5921
ENSG00000113638	TTC33	tetratricopeptide repeat domain 33	0.279586	0.743122	-0.189544	4-6	4.58101	5.2242	104.034
ENSG00000183891	TTC32	tetratricopeptide repeat domain 32	0.0476136	0.322039	-0.350871	1-2	1.25075	1.59512	20.5401
ENSG00000115282	TTC31	tetratricopeptide repeat domain 31	-0.690541	-0.960783	0.85096	1-2	2.37643	1.31753	3.82538
ENSG00000196659	TTC30B	tetratricopeptide repeat domain 30B	0.0752208	-0.737897	1.94906	1-2	7.19998	1.86468	5.52017
ENSG00000197557	TTC30A	tetratricopeptide repeat domain 30A	0.316472	0.28441	0.284872	3-4	4.51433	3.70543	15.0426
ENSG00000018699	TTC27	tetratricopeptide repeat domain 27	0.547894	0.889831	-0.271402	3-4	3.14988	3.80185	41.2181
ENSG00000105948	TTC26	tetratricopeptide repeat domain 26	-0.141781	0.602604	-0.32025	4-6	4.02693	5.02782	18.8769
ENSG00000204815	TTC25	tetratricopeptide repeat domain 25	1.35377	1.32733	0.715583	2-3	3.83787	2.3371	3.6762
ENSG00000205838	TTC23L	tetratricopeptide repeat domain 23-like	0.224862	-0.768515	3.03453	0-1	2.99041	0.364962	1.49246
ENSG00000103852	TTC23	tetratricopeptide repeat domain 23	-0.748981	-0.614801	-0.124802	2-3	2.53239	2.76122	48.7747
ENSG00000006555	TTC22	tetratricopeptide repeat domain 22	0.704559	-2.13839		1-2		1.4068	0.64059
ENSG00000123607	TTC21B	tetratricopeptide repeat domain 21B	-0.0971295	0.137497	-0.0134941	2-3	2.10013	2.11987	198.769
ENSG00000168026	TTC21A	tetratricopeptide repeat domain 21A	3.02645	1.12424	1.97766	0-1	3.58001	0.908967	5.31703
ENSG00000011295	TTC19	tetratricopeptide repeat domain 19	0.0917928	0.322517	-0.339726	2-3	1.75366	2.21929	77.8798
ENSG00000156042	TTC18	tetratricopeptide repeat domain 18	-0.189713	0.109586	-0.176166	2-3	2.01249	2.27387	4.55478
ENSG00000052841	TTC17	tetratricopeptide repeat domain 17	0.0409924	0.242492	0.0976577	3-4	4.23748	3.96013	257.495
ENSG00000171853	TTC15	tetratricopeptide repeat domain 15	0.319938	-0.0250926	0.588978	1-2	2.36671	1.57342	18.1985
ENSG00000163728	TTC14	tetratricopeptide repeat domain 14	-0.457305	0.0377211	-0.132626	1-2	1.32208	1.44938	130.198
ENSG00000143643	TTC13	tetratricopeptide repeat domain 13	-0.516119	-0.420844	-0.0201421	3-4	3.21622	3.26144	36.3769
ENSG00000149292	TTC12	tetratricopeptide repeat domain 12	-0.585222	-0.211506	-0.557451	1-2	0.959033	1.41138	7.72235
ENSG00000113312	TTC1	tetratricopeptide repeat domain 1	0.439111	1.02412	-0.533577	6+	4.60055	6.65935	86.1567
ENSG00000128881	TTBK2	tau tubulin kinase 2	0.673258	0.248143	0.700797	2-3	4.43253	2.72704	50.2969
ENSG00000136925	TSTD2	chromosome 9 open reading frame 97	0.242576	-0.163823	0.302903	2-3	2.91133	2.35998	95.8397
ENSG00000104522	TSTA3	tissue specific transplantation antigen P35B	1.34569	0.22424	0.651045	4-6	8.93036	5.68703	6.27589
ENSG00000128311	TST	thiosulfate sulfurtransferase (rhodanese)	1.03846	0.230476	0.36468	3-4	5.0521	3.92367	5.74254
ENSG00000178093	TSSK6	testis-specific serine kinase 6	0.349024	0.669031	0.0238221	6+	8.58234	8.44179	2.50432
ENSG00000184281	TSSC4	tumor suppressing subtransferable candidate 4	0.988909	0.770957	0.405994	4-6	7.76332	5.8591	8.90781
ENSG00000032389	TSSC1	tumor suppressing subtransferable candidate 1	-0.234552	-0.741131	0.278111	3-4	4.3138	3.55746	11.5047
ENSG00000158526	TSR2	TSR2, 20S rRNA accumulation, homolog (S. cerevisiae)	0.715715	0.494219	0.0542005	4-6	5.52389	5.32021	42.2166
ENSG00000167721	TSR1	TSR1, 20S rRNA accumulation, homolog (S. cerevisiae)	0.349204	0.398037	-0.226934	4-6	3.97266	4.64938	144.344
ENSG00000187189	TSPYL4	TSPY-like 4	-0.0747355	-0.435193	0.0718683	2-3	3.00429	2.85829	17.5722
ENSG00000184205	TSPYL2	TSPY-like 2	2.08276	1.79236	-0.0390821	2-3	2.52428	2.59359	32.4017
ENSG00000189241	TSPYL1	TSPY-like 1	-0.0707724	0.236663	-0.161097	6+	7.48226	8.36619	88.0583
ENSG00000100300	TSPO	translocator protein (18kDa)	2.99725	0.853055	-1.20823	4-6	2.56029	5.91566	0.736372
ENSG00000011105	TSPAN9	tetraspanin 9	-0.670527	-0.836056	-0.0976182	6+	7.34789	7.86229	9.36638
ENSG00000127324	TSPAN8	tetraspanin 8	-1.62839	-1.4263	-0.00898559	2-3	2.21489	2.22873	13.0367
ENSG00000000003	TSPAN6	tetraspanin 6	-1.70361	-1.30317	-0.0699747	6+	7.66047	8.04118	76.6817
ENSG00000168785	TSPAN5	tetraspanin 5	-0.518389	-0.261797	-0.412786	4-6	4.02026	5.35199	14.0886
ENSG00000214063	TSPAN4	tetraspanin 4	0.129241	-0.890414	-0.302	4-6	3.36353	4.14674	3.74085
ENSG00000158457	TSPAN33	tetraspanin 33	-0.396483	0.668962	-1.62764	6+	4.98007	15.3887	3.53313
ENSG00000135452	TSPAN31	tetraspanin 31	-0.368952	-0.799229	-0.507417	6+	4.80218	6.82631	9.07831
ENSG00000140391	TSPAN3	tetraspanin 3	-0.761317	-0.568866	-0.0433634	3-4	3.484	3.5903	221.355
ENSG00000134198	TSPAN2	tetraspanin 2	0.883805	3.57585	-2.25156	6+	2.62878	12.5182	2.04768
ENSG00000157570	TSPAN18	tetraspanin 18	0.18546	-0.755831	1.18225	3-4	8.10466	3.57143	2.34684
ENSG00000048140	TSPAN17	tetraspanin 17	0.0161472	1.20578	-1.8932	6+	2.53668	9.42272	6.72611
ENSG00000099282	TSPAN15	tetraspanin 15	1.39956	-0.106455	1.21255	3-4	8.10312	3.49653	2.88602
ENSG00000108219	TSPAN14	tetraspanin 14	-0.0477517	-0.420696	0.126564	2-3	2.62029	2.40022	12.9202
ENSG00000106537	TSPAN13	tetraspanin 13	-1.31133	-0.717824	-0.510463	6+	5.32194	7.58115	80.2042
ENSG00000106025	TSPAN12	tetraspanin 12	-0.350823	0.378864	-0.474805	4-6	3.899	5.41855	15.0526
ENSG00000116918	TSNAX	translin-associated factor X	-0.253007	-0.237656	0.106881	3-4	3.40423	3.16115	78.7725
ENSG00000171045	TSNARE1	t-SNARE domain containing 1	3.33375	3.88398	-2.07382	6+	2.73825	11.5281	0.856866
ENSG00000211460	TSN	translin	-0.455735	-0.0410913	-0.193367	4-6	4.92673	5.63337	132.258
ENSG00000182704	TSKU	tsukushin	1.80695	-0.503817	0.823681	1-2	3.01985	1.70621	4.76546
ENSG00000182463	TSHZ2	teashirt zinc finger homeobox 2	-0.763501	-0.949466	0.467469	2-3	3.55529	2.5713	24.5664
ENSG00000179981	TSHZ1	teashirt zinc finger homeobox 1	-0.461624	-0.539366	-1.02096	6+	3.93785	7.99096	3.73394
ENSG00000106477	TSGA14	testis specific, 14	-1.18521	-0.633533	-0.650327	4-6	2.62065	4.11318	20.801
ENSG00000135951	TSGA10	testis specific, 10	0.562044	0.718124	0.327447	1-2	2.07807	1.65611	39.5983
ENSG00000074319	TSG101	tumor susceptibility gene 101	0.503768	0.16202	0.54047	3-4	5.15159	3.54196	44.3337
ENSG00000123297	TSFM	Ts translation elongation factor, mitochondrial	-0.282235	0.308116	-0.562569	4-6	2.9012	4.28477	29.4982
ENSG00000182173	TSEN54	tRNA splicing endonuclease 54 homolog (S. cerevisiae)	0.883156	0.23421	-0.448291	2-3	2.07614	2.83273	8.3793
ENSG00000170892	TSEN34	tRNA splicing endonuclease 34 homolog (S. cerevisiae)	0.0720986	0.2869	-0.313093	6+	6.89659	8.5681	11.5834
ENSG00000154743	TSEN2	tRNA splicing endonuclease 2 homolog (S. cerevisiae)	-0.713121	0.03681	-0.630315	3-4	2.45262	3.79642	29.352
ENSG00000198860	TSEN15	tRNA splicing endonuclease 15 homolog (S. cerevisiae)	-0.263746	-0.111934	0.101355	3-4	3.25073	3.03019	84.7733
ENSG00000166925	TSC22D4	TSC22 domain family, member 4	1.48944	0.325781	-0.080745	4-6	5.04763	5.33819	3.25819
ENSG00000157514	TSC22D3	TSC22 domain family, member 3; GRAM domain containing 4	0.499646	-0.436206	0.559996	6+	10.8675	7.37149	56.6691
ENSG00000075240	TSC22D3	TSC22 domain family, member 3; GRAM domain containing 4	-0.158662	0.109339	0.369362	4-6	7.23248	5.59884	10.2363
ENSG00000196428	TSC22D2	TSC22 domain family, member 2	0.707104	0.733812	0.392703	1-2	2.51916	1.91885	68.4944
ENSG00000102804	TSC22D1	TSC22 domain family, member 1	-0.107174	-0.115038	-0.140576	2-3	2.58543	2.85004	110.746
ENSG00000103197	TSC2	tuberous sclerosis 2	0.753302	0.356093	-0.140961	6+	5.82396	6.42173	10.6679
ENSG00000165699	TSC1	tuberous sclerosis 1	0.41282	0.475393	-0.0729516	2-3	2.13006	2.24054	139.122
ENSG00000167112	TRUB2	TruB pseudouridine (psi) synthase homolog 2 (E. coli)	0.448471	-0.149725	0.405745	4-6	7.10051	5.35979	18.3534
ENSG00000165832	TRUB1	TruB pseudouridine (psi) synthase homolog 1 (E. coli)	-0.756713	-0.135769	-0.105261	4-6	4.21773	4.53696	99.7341
ENSG00000196367	TRRAP	transformation/transcription domain-associated protein	-0.296412	-0.411928	-0.218361	4-6	4.11181	4.78373	149.098
ENSG00000111199	TRPV4	transient receptor potential cation channel, subfamily V, member 4	0.135175	-0.551443	0.891441	3-4	6.46017	3.48252	3.05123
ENSG00000167723	TRPV3	transient receptor potential cation channel, subfamily V, member 3	-0.039158	-0.862466	0.773556	2-3	5.01659	2.93458	7.63843
ENSG00000149743	TRPT1	tRNA phosphotransferase 1	-0.0850992	-0.670462	1.06507	2-3	5.72811	2.73774	4.25084
ENSG00000104447	TRPS1	trichorhinophalangeal syndrome I	2.86105	1.99089	0.592911	4-6	6.92895	4.59392	0.762254
ENSG00000092439	TRPM7	transient receptor potential cation channel, subfamily M, member 7	1.07042	0.784453	0.48913	2-3	4.07586	2.90386	380.111
ENSG00000119121	TRPM6	transient receptor potential cation channel, subfamily M, member 6	0.943867	0.68031	0.45326	1-2	2.31023	1.68737	8.95979
ENSG00000130529	TRPM4	transient receptor potential cation channel, subfamily M, member 4	1.81864	-0.613023	1.29414	2-3	5.83351	2.37878	1.91742
ENSG00000142185	TRPM2	transient receptor potential cation channel, subfamily M, member 2	2.76731	1.7685	1.4702	2-3	7.22468	2.60762	0.563402
ENSG00000137672	TRPC6	transient receptor potential cation channel, subfamily C, member 6	-1.38771	-0.259182	-0.202642	6+	7.18275	8.26593	2.99475
ENSG00000100991	TRPC4AP	transient receptor potential cation channel, subfamily C, member 4 associated protein	0.106603	0.225554	-0.316713	4-6	4.38407	5.46031	84.2561
ENSG00000144935	TRPC1	transient receptor potential cation channel, subfamily C, member 1	-0.135272	0.370617	-0.277845	4-6	3.43556	4.16522	68.8233
ENSG00000116747	TROVE2	TROVE domain family, member 2	-0.756936	0.0296055	-0.509367	4-6	3.93865	5.60637	345.756
ENSG00000135451	TROAP	trophinin associated protein (tastin)	-0.605768	-0.987491	0.230873	1-2	2.10475	1.7935	10.2167
ENSG00000072756	TRNT1	tRNA nucleotidyl transferase, CCA-adding, 1	-0.31631	0.0565297	-0.163914	1-2	1.78027	1.99448	139.005
ENSG00000180098	TRNAU1AP	tRNA selenocysteine 1 associated protein 1	0.945309	0.566943	-0.183406	1-2	1.7468	1.9836	13.7284
ENSG00000100416	TRMU	tRNA 5-methylaminomethyl-2-thiouridylate methyltransferase	0.287068	-0.379657	1.26159	1-2	2.80453	1.16972	22.6696
ENSG00000171103	TRMT61B	tRNA methyltransferase 61 homolog B (S. cerevisiae)	-0.35976	0.434836	-0.345306	3-4	2.63046	3.34178	17.074
ENSG00000166166	TRMT61A	tRNA methyltransferase 61 homolog A (S. cerevisiae)	1.05552	1.04304	-0.340585	4-6	3.70231	4.68813	2.8835
ENSG00000089195	TRMT6	tRNA methyltransferase 6 homolog (S. cerevisiae)	0.70291	0.51374	0.121823	2-3	2.86409	2.63217	137.939
ENSG00000126814	TRMT5	TRM5 tRNA methyltransferase 5 homolog (S. cerevisiae)	0.209047	0.181928	0.330503	3-4	4.72882	3.76064	47.1536
ENSG00000188917	TRMT2B	TRM2 tRNA methyltransferase 2 homolog B (S. cerevisiae)	-0.0403661	-0.869429	-0.0639438	2-3	2.80545	2.93259	3.84238
ENSG00000099899	TRMT2A	TRM2 tRNA methyltransferase 2 homolog A (S. cerevisiae)	-0.0581789	-0.796777	-0.119105	2-3	1.98616	2.15709	7.95057
ENSG00000183665	TRMT12	tRNA methyltransferase 12 homolog (S. cerevisiae)	-0.127189	0.0155334	0.0229102	2-3	2.04108	2.00892	33.0274
ENSG00000066651	TRMT11	tRNA methyltransferase 11 homolog (S. cerevisiae)	-0.15836	0.39624	-0.347294	1-2	1.30654	1.66215	124.373
ENSG00000104907	TRMT1	TRM1 tRNA methyltransferase 1 homolog (S. cerevisiae)	0.303281	-0.302565	0.412822	3-4	4.03509	3.03097	23.4546
ENSG00000043514	TRIT1	tRNA isopentenyltransferase 1	0.843525	0.0368622	0.729282	1-2	2.29118	1.38205	57.6515
ENSG00000087077	TRIP6	thyroid hormone receptor interactor 6	1.4192	0.315534	0.153659	3-4	4.15868	3.73852	35.2591
ENSG00000103671	TRIP4	thyroid hormone receptor interactor 4	0.64666	1.21163	-0.805721	4-6	2.71399	4.7441	27.4364
ENSG00000071539	TRIP13	thyroid hormone receptor interactor 13	-0.876686	-0.604591	0.096241	4-6	5.27128	4.93111	20.0034
ENSG00000153827	TRIP12	thyroid hormone receptor interactor 12	-0.0338159	0.285823	-0.485386	6+	4.64565	6.50372	466.027
ENSG00000100815	TRIP11	hypothetical LOC341378; thyroid hormone receptor interactor 11	0.219386	0.512459	-0.0564472	2-3	2.81318	2.92543	318.243
ENSG00000125733	TRIP10	thyroid hormone receptor interactor 10	0.227953	0.270972	-0.629559	6+	8.45353	13.0784	40.4907
ENSG00000100106	TRIOBP	TRIO and F-actin binding protein	0.311297	-0.32215	1.36303	1-2	3.48122	1.35338	4.71197
ENSG00000038382	TRIO	triple functional domain (PTPRF interacting)	1.06522	1.18493	-0.428178	3-4	2.25601	3.03554	231.448
ENSG00000100505	TRIM9	tripartite motif-containing 9	0.361289	-0.301858	0.318125	2-3	3.41325	2.73781	2.14324
ENSG00000171206	TRIM8	tripartite motif-containing 8	0.509408	8.51961e-05	-0.0639725	4-6	5.40725	5.65241	25.4982
ENSG00000206557	TRIM71	tripartite motif-containing 71	-0.635027	-0.584452	-0.0977738	3-4	3.44748	3.68922	437.589
ENSG00000146054	TRIM7	tripartite motif-containing 7	0.956696	-0.816465	1.56582	3-4	9.93219	3.35495	1.03617
ENSG00000185880	TRIM69	tripartite motif-containing 69	0.634502	0.100057	0.362305	6+	7.88579	6.13452	11.6848
ENSG00000167333	TRIM68	tripartite motif-containing 68	-0.0228157	-0.797639	0.814989	2-3	4.53396	2.57716	6.70389
ENSG00000119283	TRIM67	tripartite motif-containing 67	1.4317	0.904476	0.384228	3-4	4.75853	3.64593	7.27962
ENSG00000166436	TRIM66	tripartite motif-containing 66	-0.117223	-0.194733	0.485751	0-1	0.586615	0.418917	15.6555
ENSG00000141569	TRIM65	tripartite motif-containing 65	0.271122	1.16697	-0.560683	4-6	3.54801	5.2332	4.87705
ENSG00000213186	TRIM59	tripartite motif-containing 59	-0.736428	-0.473258	-0.412903	2-3	2.17936	2.90151	9.39584
ENSG00000169871	TRIM56	tripartite motif-containing 56	0.557037	0.513874	-0.1391	2-3	2.20205	2.42493	26.5096
ENSG00000138100	TRIM54	tripartite motif-containing 54	2.36267	3.8061	-0.813842	4-6	2.43907	4.28761	3.79221
ENSG00000183718	TRIM52	tripartite motif-containing 52	-0.000223306	0.0584054	-0.0476213	1-2	1.44279	1.49121	28.4843
ENSG00000132256	TRIM5	tripartite motif-containing 5	0.47145	0.360084	0.261315	3-4	3.83224	3.19734	65.2743
ENSG00000132481	TRIM47	tripartite motif-containing 47	1.511	0.617046	0.4403	3-4	4.32804	3.18969	5.58927
ENSG00000134253	TRIM45	tripartite motif-containing 45	0.144514	-0.233475	-1.01758	2-3	1.02687	2.07892	2.60058
ENSG00000166326	TRIM44	tripartite motif-containing 44	0.550765	0.651384	-0.392275	4-6	3.75198	4.92433	53.5871
ENSG00000146063	TRIM41	tripartite motif-containing 41	0.34468	0.613353	-0.494722	2-3	1.64109	2.31238	17.0787
ENSG00000146833	TRIM4	tripartite motif-containing 4	0.1001	0.369614	0.2372	3-4	4.68479	3.97453	59.7301
ENSG00000204599	TRIM39	tripartite motif-containing 39	1.26999	0.647967	0.658159	1-2	3.10568	1.96803	18.5193
ENSG00000112343	TRIM38	tripartite motif-containing 38	0.808769	0.598573	-0.475781	4-6	3.54106	4.92445	0.795877
ENSG00000108395	TRIM37	tripartite motif-containing 37	0.0383903	0.288545	-0.154742	4-6	4.34102	4.83252	150.147
ENSG00000152503	TRIM36	tripartite motif-containing 36	1.71716	1.34345	0.518611	2-3	3.43763	2.39962	17.3748
ENSG00000104228	TRIM35	tripartite motif-containing 35	1.05615	0.249117	0.84966	4-6	7.33909	4.07257	24.0227
ENSG00000121236	TRIM34	TRIM6-TRIM34 readthrough transcript; tripartite motif-containing 6; tripartite motif-containing 34	-0.152044	0.478604	-0.779018	3-4	1.92221	3.29844	10.0373
ENSG00000197323	TRIM33	tripartite motif-containing 33	-0.118165	-0.187578	0.227976	3-4	4.07644	3.4806	290.372
ENSG00000119401	TRIM32	tripartite motif-containing 32	-0.231338	-0.225835	0.112056	2-3	3.12438	2.89089	27.1205
ENSG00000204616	TRIM31	tripartite motif-containing 31	0.54106	0.31349	0.55203	3-4	4.7177	3.21775	25.6763
ENSG00000110171	TRIM3	tripartite motif-containing 3	1.96945	0.708569	0.512428	0-1	1.30585	0.915458	2.51098
ENSG00000137699	TRIM29	tripartite motif-containing 29	1.17556	-2.19498	-1.73794	3-4	0.908665	3.03093	1.072
ENSG00000130726	TRIM28	tripartite motif-containing 28	0.140549	-0.108137	-0.438445	6+	5.51276	7.47057	80.5586
ENSG00000204713	TRIM27	tripartite motif-containing 27	0.36783	0.0934218	0.409846	2-3	2.79617	2.10469	61.5548
ENSG00000121060	TRIM25	tripartite motif-containing 25	1.26507	1.37619	-0.566767	4-6	3.76707	5.57979	50.001
ENSG00000122779	TRIM24	tripartite motif-containing 24	-0.537503	-0.573326	0.366136	4-6	5.6346	4.37165	184.17
ENSG00000113595	TRIM23	tripartite motif-containing 23	0.567021	0.590517	0.212177	2-3	2.97139	2.565	61.6162
ENSG00000132109	TRIM21	tripartite motif-containing 21	1.06255	1.94173	-0.405977	6+	4.74506	6.28713	9.50237
ENSG00000109654	TRIM2	tripartite motif-containing 2	-0.412621	-0.309052	-0.0259289	4-6	5.29286	5.38885	187.042
ENSG00000162931	TRIM17	tripartite motif-containing 17	0.394707	-0.414275	1.17608	1-2	2.29233	1.01447	2.2056
ENSG00000204610	TRIM15	tripartite motif-containing 15	0.709921	0.231707	-0.757065	6+	6.18857	10.459	2.65608
ENSG00000106785	TRIM14	tripartite motif-containing 14	-1.84168	-1.30664	0.0574786	4-6	6.06789	5.83089	6.39846
ENSG00000204977	TRIM13	tripartite motif-containing 13	-0.269216	-0.24932	0.415782	1-2	2.58561	1.93821	35.689
ENSG00000154370	TRIM11	tripartite motif-containing 11	1.58463	0.248972	1.26018	0-1	2.1592	0.901451	35.6954
ENSG00000204613	TRIM10	tripartite motif-containing 10	0.732652	1.13115	-1.0964	4-6	2.30193	4.92199	5.1778
ENSG00000101255	TRIB3	tribbles homolog 3 (Drosophila)	2.44206	0.305517	1.60996	3-4	9.99549	3.27461	59.2426
ENSG00000173334	TRIB1	tribbles homolog 1 (Drosophila)	0.960798	0.52398	0.559445	2-3	3.51234	2.38334	36.3034
ENSG00000170855	TRIAP1	TP53 regulated inhibitor of apoptosis 1	-0.143723	-0.742331	0.842674	4-6	8.58249	4.78568	28.6371
ENSG00000072657	TRHDE	thyrotropin-releasing hormone degrading enzyme	-1.02532	-0.577327	-0.267665	4-6	3.9	4.69505	7.59914
ENSG00000213689	TREX1	three prime repair exonuclease 1	0.831713	2.13025	-1.12178	1-2	0.904704	1.96878	1.608
ENSG00000124496	TRERF1	transcriptional regulating factor 1	1.70364	2.13648	-1.17297	3-4	1.64333	3.70531	1.63369
ENSG00000186439	TRDN	triadin	0.546121	-0.301891	-0.138142	2-3	2.06951	2.27747	1.30471
ENSG00000107614	TRDMT1	tRNA aspartic acid methyltransferase 1	-0.345353	-0.134647	-0.343661	1-2	1.56612	1.98736	20.3656
ENSG00000167632	TRAPPC9	trafficking protein particle complex 9	-0.256424	-0.145551	-0.214931	0-1	0.466257	0.54116	22.0352
ENSG00000182400	TRAPPC6B	trafficking protein particle complex 6B	0.208646	0.373561	0.0253175	4-6	4.63401	4.5534	57.7932
ENSG00000007255	TRAPPC6A	trafficking protein particle complex 6A	-0.756701	-0.63519	-0.596569	4-6	2.80052	4.23472	5.5052
ENSG00000196655	TRAPPC4	trafficking protein particle complex 4	0.427065	-0.317234	0.610047	1-2	2.94115	1.92697	14.9507
ENSG00000054116	TRAPPC3	trafficking protein particle complex 3	0.00351315	0.120473	-0.0517528	4-6	4.43144	4.59329	47.9911
ENSG00000196459	TRAPPC2P1	trafficking protein particle complex 2; trafficking protein particle complex 2 pseudogene 1	-0.156618	0.0438678	0.406616	1-2	1.99187	1.50265	13.8234
ENSG00000167515	TRAPPC2L	trafficking protein particle complex 2-like	0.163314	0.0830393	-0.113492	4-6	4.75486	5.14401	45.7427
ENSG00000160218	TRAPPC10	trafficking protein particle complex 10	0.899715	0.200755	0.879331	1-2	3.0718	1.66989	68.8152
ENSG00000170043	TRAPPC1	trafficking protein particle complex 1	1.05647	-0.690934	-0.685079	6+	6.54761	10.5272	3.73199
ENSG00000126602	TRAP1	TNF receptor-associated protein 1	-0.991134	-0.818471	-0.364728	6+	7.07889	9.11505	37.8421
ENSG00000065308	TRAM2	translocation associated membrane protein 2	0.382196	-0.611258	0.959669	4-6	7.90872	4.06646	51.0732
ENSG00000174599	TRAM1L1	translocation associated membrane protein 1-like 1	-1.94126	-2.44849	1.88321	1-2	5.18811	1.40639	2.78103
ENSG00000067167	TRAM1	translocation associated membrane protein 1	0.701763	0.570488	-0.10646	6+	6.90618	7.43509	587.237
ENSG00000115993	TRAK2	trafficking protein, kinesin binding 2	0.117946	0.129599	0.0934535	3-4	3.25812	3.05376	167.006
ENSG00000182606	TRAK1	trafficking protein, kinesin binding 1	0.157762	-0.0875472	0.127757	2-3	2.86974	2.62654	71.0773
ENSG00000183763	TRAIP	TRAF interacting protein	-0.020311	-0.358456	0.557867	2-3	3.35789	2.28104	18.8796
ENSG00000135148	TRAFD1	TRAF-type zinc finger domain containing 1	0.667362	0.440974	0.123575	4-6	5.9613	5.47194	48.2197
ENSG00000131653	TRAF7	TNF receptor-associated factor 7	0.145784	0.291429	-0.518623	6+	5.05455	7.24109	17.5448
ENSG00000175104	TRAF6	TNF receptor-associated factor 6	0.97516	0.604621	0.299767	1-2	2.45375	1.99339	30.7479
ENSG00000082512	TRAF5	TNF receptor-associated factor 5	1.14775	0.844283	0.329258	1-2	2.0576	1.63774	10.3888
ENSG00000076604	TRAF4	TNF receptor-associated factor 4	1.0993	-0.225683	0.533236	4-6	7.14378	4.93638	40.4799
ENSG00000056972	TRAF3IP2	TRAF3 interacting protein 2	0.717417	-0.669118	1.06218	2-3	5.54868	2.6573	5.01088
ENSG00000204104	TRAF3IP1	TNF receptor-associated factor 3 interacting protein 1	-0.331435	-0.0703201	-0.179964	3-4	3.31569	3.7562	19.5534
ENSG00000131323	TRAF3	TNF receptor-associated factor 3	0.416651	0.370626	0.398233	3-4	5.26435	3.99452	53.1532
ENSG00000127191	TRAF2	TNF receptor-associated factor 2	1.80801	0.752496	0.775295	3-4	5.56218	3.24981	16.0283
ENSG00000056558	TRAF1	TNF receptor-associated factor 1	1.47339	0.924187	1.12414	1-2	2.23081	1.02344	8.62446
ENSG00000102871	TRADD	TNFRSF1A-associated via death domain	1.39862	0.411859	-0.481686	3-4	2.34222	3.27061	1.68525
ENSG00000170638	TRABD	TraB domain containing	0.280052	0.895613	-2.24592	6+	1.34388	6.37454	4.57872
ENSG00000136527	TRA2B	transformer 2 beta homolog (Drosophila)	-0.129274	-0.33428	0.377812	1-2	2.53196	1.94861	359.123
ENSG00000164548	TRA2A	transformer 2 alpha homolog (Drosophila)	1.22597	0.283483	0.97004	2-3	4.59779	2.34713	150.729
ENSG00000088325	TPX2	TPX2, microtubule-associated, homolog (Xenopus laevis)	-0.941952	-1.09387	0.203276	6+	9.62238	8.35777	225.071
ENSG00000132958	TPTE2	transmembrane phosphoinositide 3-phosphatase and tensin homolog 2	2.21062	-0.105971	1.31315	0-1	1.42953	0.575301	0.874261
ENSG00000166157	TPTE	transmembrane phosphatase with tensin homology	-0.303773	-0.170775	0.359641	1-2	1.87837	1.46392	25.6189
ENSG00000133112	TPT1	similar to tumor protein, translationally-controlled 1; tumor protein, translationally-controlled 1	-0.118185	-0.108963	-0.292088	6+	8.05661	9.8646	1035.68
ENSG00000128294	TPST2	tyrosylprotein sulfotransferase 2	0.139133	0.606353	-1.25491	6+	3.25048	7.75733	3.39709
ENSG00000169902	TPST1	tyrosylprotein sulfotransferase 1	0.0658924	0.0614272	-0.0666064	6+	6.72566	7.04345	53.8245
ENSG00000176058	TPRN	chromosome 9 open reading frame 75	0.970285	0.797008	-0.396682	3-4	2.9584	3.89466	5.77502
ENSG00000144034	TPRKB	TP53RK binding protein	-0.802732	0.0526064	-0.256511	4-6	3.72406	4.44871	51.0354
ENSG00000158109	TPRG1L	tumor protein p63 regulated 1-like	0.0891686	0.728328	-0.628899	6+	5.46937	8.45775	20.0774
ENSG00000188001	TPRG1	tumor protein p63 regulated 1	-0.450045	0.427287	-1.06559	1-2	0.610633	1.27807	9.99738
ENSG00000163870	TPRA1	G protein-coupled receptor 175	1.00529	0.350534	0.498797	3-4	4.59738	3.25355	23.2617
ENSG00000047410	TPR	translocated promoter region (to activated MET oncogene)	-0.616681	-0.110587	-0.281168	3-4	3.17259	3.85526	1116.98
ENSG00000171368	TPPP	tubulin polymerization promoting protein	1.37897	-1.13839	1.85337	3-4	13.0145	3.60168	1.36958
ENSG00000134900	TPP2	tripeptidyl peptidase II	-0.244314	0.213847	-0.300395	4-6	3.62758	4.4673	182.016
ENSG00000166340	TPP1	tripeptidyl peptidase I	1.26291	0.646553	0.0763923	4-6	4.83815	4.58863	7.69068
ENSG00000137364	TPMT	thiopurine S-methyltransferase	-0.218711	1.36497	-1.09242	6+	7.37709	15.7302	14.8628
ENSG00000167460	TPM4	tropomyosin 4	-0.0978256	-0.0452356	-0.133955	6+	7.66351	8.40916	437.177
ENSG00000143549	TPM3	tropomyosin 3	-0.362152	-0.27895	0.0416859	6+	7.71358	7.49389	412.145
ENSG00000198467	TPM2	tropomyosin 2 (beta)	-0.246283	-0.433732	0.00522618	6+	6.05476	6.03287	90.4387
ENSG00000140416	TPM1	tropomyosin 1 (alpha)	0.414798	0.744138	-0.390995	4-6	3.53692	4.63796	151.501
ENSG00000196511	TPK1	thiamin pyrophosphokinase 1	0.447429	1.08561	-0.497499	4-6	3.90476	5.5126	6.94193
ENSG00000111669	TPI1	TPI1 pseudogene; triosephosphate isomerase 1	-1.28283	-0.449353	-0.264313	6+	6.99873	8.40592	266.428
ENSG00000129167	TPH1	tryptophan hydroxylase 1	0.149227	0.521921	-0.840709	0-1	0.300297	0.53781	4.09978
ENSG00000101150	TPD52L2	tumor protein D52-like 2	0.69277	-0.00505646	0.414519	4-6	6.09081	4.56975	57.9465
ENSG00000111907	TPD52L1	tumor protein D52-like 1	-0.637952	-0.173922	-0.71128	4-6	2.58991	4.24034	11.1284
ENSG00000076554	TPD52	tumor protein D52	-0.438125	0.228046	-0.274166	4-6	4.2929	5.19138	119.113
ENSG00000162341	TPCN2	two pore segment channel 2	0.527506	-0.528981	1.8972	0-1	1.55992	0.418782	6.90561
ENSG00000186815	TPCN1	two pore segment channel 1	0.460932	-0.335519	0.286517	2-3	3.64615	2.9894	17.4763
ENSG00000146242	TPBG	trophoblast glycoprotein	1.04656	1.12258	0.0319893	3-4	3.65144	3.57136	18.4286
ENSG00000182165	TP53TG1	TP53 target 1 (non-protein coding)	-1.10588	-1.55144	0.358269	3-4	4.65239	3.62933	1.89938
ENSG00000172315	TP53RK	TP53 regulating kinase	0.431777	-0.0874668	0.979118	2-3	4.76243	2.41593	12.4209
ENSG00000078804	TP53INP2	tumor protein p53 inducible nuclear protein 2	0.842516	0.183674	0.50426	3-4	4.54666	3.2055	19.3269
ENSG00000164938	TP53INP1	tumor protein p53 inducible nuclear protein 1	-0.794134	-0.28818	-0.319128	3-4	2.6799	3.34338	155.949
ENSG00000115129	TP53I3	tumor protein p53 inducible protein 3	-0.462142	0.19611	-0.714959	4-6	2.75391	4.52037	12.1918
ENSG00000167543	TP53I13	tumor protein p53 inducible protein 13	0.593074	-0.0280623	0.367168	3-4	3.8838	3.01112	13.9408
ENSG00000175274	TP53I11	tumor protein p53 inducible protein 11	1.15266	1.50962	-1.72544	6+	2.18066	7.21105	1.43402
ENSG00000143514	TP53BP2	tumor protein p53 binding protein, 2	0.209186	0.0533229	0.198246	4-6	5.17594	4.5114	212.626
ENSG00000067369	TP53BP1	tumor protein p53 binding protein 1	0.0771143	0.348653	-0.351329	3-4	3.02885	3.86401	109.906
ENSG00000141510	TP53	tumor protein p53	0.441042	-0.123271	-0.116892	6+	17.6886	19.1814	26.2645
ENSG00000092203	TOX4	TOX high mobility group box family member 4	0.383779	-0.00378697	0.0914328	4-6	4.27145	4.00914	59.8894
ENSG00000103460	TOX3	TOX high mobility group box family member 3	-0.312175	-0.210779	0.453062	3-4	4.60246	3.36205	32.1782
ENSG00000186283	TOR3A	torsin family 3, member A	-0.260884	0.475624	-0.936797	6+	3.54402	6.78423	7.4928
ENSG00000160404	TOR2A	torsin family 2, member A	0.0374607	2.20761	-0.853332	3-4	2.13117	3.85031	3.12582
ENSG00000136816	TOR1B	torsin family 1, member B (torsin B)	-0.0347111	0.136042	-0.0433066	6+	7.17703	7.39574	39.1609
ENSG00000169905	TOR1AIP2	torsin A interacting protein 2	-0.221885	0.0397371	-0.194437	4-6	3.99894	4.57589	323.682
ENSG00000143337	TOR1AIP1	torsin A interacting protein 1	0.273942	0.427617	2.62698e-05	4-6	4.689	4.68891	72.5627
ENSG00000136827	TOR1A	torsin family 1, member A (torsin A)	0.298203	-0.308601	0.736372	3-4	5.54282	3.32706	30.6165
ENSG00000197579	TOPORS	topoisomerase I binding, arginine/serine-rich	0.0965105	0.315677	0.163597	3-4	3.62537	3.23672	159.953
ENSG00000163781	TOPBP1	topoisomerase (DNA) II binding protein 1	0.0220377	-0.172681	0.224714	3-4	3.85436	3.29843	311.771
ENSG00000100038	TOP3B	topoisomerase (DNA) III beta	0.670227	0.137797	0.513626	2-3	3.28011	2.29759	19.2585
ENSG00000177302	TOP3A	topoisomerase (DNA) III alpha	0.660262	0.129626	0.0945811	3-4	3.74392	3.50634	23.3928
ENSG00000077097	TOP2B	topoisomerase (DNA) II beta 180kDa	-0.490846	-0.0772832	-0.287106	4-6	4.40381	5.37348	732.747
ENSG00000131747	TOP2A	topoisomerase (DNA) II alpha 170kDa	-1.95446	-1.71709	-0.208784	6+	6.59892	7.62646	695.347
ENSG00000184428	TOP1MT	topoisomerase (DNA) I, mitochondrial	0.0217486	0.117947	-0.573801	6+	4.31424	6.42149	21.5315
ENSG00000198900	TOP1	topoisomerase (DNA) I	-0.453015	-0.0649674	-0.224753	6+	6.22732	7.27711	148.348
ENSG00000154174	TOMM70A	translocase of outer mitochondrial membrane 70 homolog A (S. cerevisiae)	-0.438295	-0.0217542	-0.22992	4-6	4.95244	5.80808	262.533
ENSG00000196683	TOMM7	translocase of outer mitochondrial membrane 7 homolog (yeast)	-0.689173	-0.817995	0.0910926	2-3	2.9653	2.78385	75.311
ENSG00000175768	TOMM5	translocase of outer mitochondrial membrane 5 homolog (yeast)	-0.837445	0.319837	-0.666274	4-6	2.86007	4.53884	96.2064
ENSG00000158882	TOMM40L	translocase of outer mitochondrial membrane 40 homolog (yeast)-like	-0.98637	-0.23744	-1.05519	6+	3.56922	7.41679	14.0094
ENSG00000130204	TOMM40	translocase of outer mitochondrial membrane 40 homolog (yeast)	-0.250918	0.0275756	-0.438753	6+	5.36621	7.27353	25.6934
ENSG00000025772	TOMM34	translocase of outer mitochondrial membrane 34	0.109844	-0.551121	0.469026	6+	11.1582	8.06126	36.9983
ENSG00000100216	TOMM22	translocase of outer mitochondrial membrane 22 homolog (yeast)	-0.16827	-0.427623	0.0777568	6+	9.10558	8.62781	104.854
ENSG00000173726	TOMM20	similar to translocase of outer mitochondrial membrane 20 homolog; similar to mitochondrial outer membrane protein 19; translocase of outer mitochondrial membrane 20 homolog (yeast)	-0.579177	-0.451524	-0.189989	4-6	4.99385	5.69675	134.411
ENSG00000175662	TOM1L2	target of myb1-like 2 (chicken)	1.32482	-0.168743	0.723878	1-2	2.83605	1.71714	6.52594
ENSG00000141198	TOM1L1	target of myb1 (chicken)-like 1	-0.139483	0.072932	-0.0790343	4-6	4.39689	4.64449	51.5488
ENSG00000100284	TOM1	hypothetical LOC100128526; target of myb1 (chicken)	0.332711	-0.0231531	0.383803	4-6	7.50656	5.75314	22.3725
ENSG00000078902	TOLLIP	toll interacting protein	1.18934	0.297495	0.586721	4-6	6.92556	4.61142	24.3473
ENSG00000132773	TOE1	target of EGR1, member 1 (nuclear)	0.798356	0.154321	0.616214	2-3	3.27069	2.13373	34.3662
ENSG00000183864	TOB2	transducer of ERBB2, 2	0.592496	-0.377327	0.909035	3-4	5.87644	3.12944	27.9879
ENSG00000141232	TOB1	transducer of ERBB2, 1	-0.509693	-0.981256	0.256342	2-3	2.84944	2.38557	19.8173
ENSG00000136205	TNS3	tensin 3	0.230875	-0.232239	0.243652	2-3	2.73375	2.30894	176.118
ENSG00000079308	TNS1	tensin 1	1.16221	0.829164	0.35022	2-3	3.16081	2.47954	11.5336
ENSG00000078687	TNRC6C	trinucleotide repeat containing 6C	0.516553	0.883989	-0.675393	3-4	2.38836	3.81429	30.8777
ENSG00000100354	TNRC6B	trinucleotide repeat containing 6B	0.0904223	-0.271072	0.42407	2-3	3.18043	2.37044	228.299
ENSG00000090905	TNRC6A	trinucleotide repeat containing 6A	0.0796999	-0.152473	0.111554	2-3	2.40573	2.22672	105.811
ENSG00000182095	TNRC18B	trinucleotide repeat containing 18B	0.12851	0.108677	-0.0394371	4-6	4.53286	4.65848	26.6618
ENSG00000064419	TNPO3	transportin 3	-0.208377	0.189741	-0.364796	6+	5.16981	6.65716	197.731
ENSG00000105576	TNPO2	transportin 2	0.763068	-0.19546	0.755749	3-4	5.87799	3.48117	28.0404
ENSG00000083312	TNPO1	transportin 1	-0.0972096	0.251072	-0.126099	4-6	3.89416	4.24985	481.139
ENSG00000105048	TNNT1	troponin T type 1 (skeletal, slow)	0.450317	1.51376	-0.158167	6+	9.82473	10.9631	2.97518
ENSG00000101470	TNNC2	troponin C type 2 (fast)	2.40954			NA	2.06951		0.241183
ENSG00000114854	TNNC1	troponin C type 1 (slow)	-0.784069	0.120442	-1.15307	4-6	2.29786	5.11014	1.12058
ENSG00000107854	TNKS2	tankyrase, TRF1-interacting ankyrin-related ADP-ribose polymerase 2	0.421018	0.201925	0.273841	4-6	5.68154	4.69928	216.41
ENSG00000149115	TNKS1BP1	tankyrase 1 binding protein 1, 182kDa	0.835895	0.741654	-0.134267	4-6	4.83731	5.30912	42.9581
ENSG00000173273	TNKS	tankyrase, TRF1-interacting ankyrin-related ADP-ribose polymerase	0.389895	0.263955	0.144148	4-6	4.78167	4.327	164.19
ENSG00000061938	TNK2	tyrosine kinase, non-receptor, 2	1.45487	-0.306641	0.88707	1-2	2.58441	1.39742	1.86215
ENSG00000174292	TNK1	tyrosine kinase, non-receptor, 1	0.824582	0.438017	-0.932985	6+	3.343	6.38254	1.65292
ENSG00000168884	TNIP2	TNFAIP3 interacting protein 2	0.109027	0.469888	-0.531159	6+	5.41694	7.82797	33.6947
ENSG00000145901	TNIP1	TNFAIP3 interacting protein 1	1.21281	1.10545	-0.528958	6+	5.02333	7.24809	47.1142
ENSG00000154310	TNIK	TRAF2 and NCK interacting kinase	-1.28089	-0.702523	-0.646751	4-6	2.99853	4.69461	94.2347
ENSG00000125657	TNFSF9	tumor necrosis factor (ligand) superfamily, member 9	0.855824		-1.10176	2-3	1.06023	2.27544	0.530409
ENSG00000117586	TNFSF4	tumor necrosis factor (ligand) superfamily, member 4	-2.02812	-1.92952	0.21672	2-3	3.35735	2.88906	21.5111
ENSG00000181634	TNFSF15	tumor necrosis factor (ligand) superfamily, member 15	-0.0253214	-0.672671	0.490198	1-2	2.28394	1.626	7.89269
ENSG00000125735	TNFSF14	tumor necrosis factor (ligand) superfamily, member 14	0.592981	-1.03886	1.29592	1-2	2.52621	1.02886	0.568495
ENSG00000102524	TNFSF13B	tumor necrosis factor (ligand) superfamily, member 13b	1.14867	-0.0677573	0.80812	0-1	1.7013	0.971654	1.96312
ENSG00000121858	TNFSF10	tumor necrosis factor (ligand) superfamily, member 10	-1.54475	-0.787376	0.314162	4-6	5.86127	4.71432	3.74446
ENSG00000049249	TNFRSF9	tumor necrosis factor receptor superfamily, member 9	2.8495	2.04132	0.518988	4-6	6.91413	4.82511	10.2482
ENSG00000026036	TNFRSF6B	tumor necrosis factor receptor superfamily, member 6b, decoy; regulator of telomere elongation helicase 1	1.99725	-0.816465	0.240366	0-1	0.808898	0.684757	0.557197
ENSG00000146072	TNFRSF21	tumor necrosis factor receptor superfamily, member 21	0.45382	-0.102599	0.0716565	4-6	4.51393	4.29521	37.7305
ENSG00000067182	TNFRSF1A	tumor necrosis factor receptor superfamily, member 1A	0.261422	-0.140911	-0.810898	4-6	3.08875	5.4186	8.67409
ENSG00000127863	TNFRSF19	tumor necrosis factor receptor superfamily, member 19	1.079	1.04489	0.288538	4-6	4.91282	4.02228	19.0063
ENSG00000157873	TNFRSF14	tumor necrosis factor receptor superfamily, member 14 (herpesvirus entry mediator)	2.99522	2.55817	-0.669328	1-2	1.1375	1.809	2.82357
ENSG00000006327	TNFRSF12A	tumor necrosis factor receptor superfamily, member 12A	1.38267	1.20605	0.453105	3-4	5.36948	3.92224	103.086
ENSG00000164761	TNFRSF11B	tumor necrosis factor receptor superfamily, member 11b	-0.799101	-0.316136	-0.416246	4-6	3.09683	4.13257	27.9481
ENSG00000141655	TNFRSF11A	tumor necrosis factor receptor superfamily, member 11a, NFKB activator	-0.179883	-0.782812	1.29774	2-3	5.8448	2.37744	3.77746
ENSG00000173530	TNFRSF10D	tumor necrosis factor receptor superfamily, member 10d, decoy with truncated death domain	0.669735	0.499078	0.360361	6+	8.18267	6.37406	64.9505
ENSG00000120889	TNFRSF10B	tumor necrosis factor receptor superfamily, member 10b	1.29043	0.501292	0.62005	3-4	5.10838	3.32376	101.047
ENSG00000104689	TNFRSF10A	tumor necrosis factor receptor superfamily, member 10a	0.459697	1.29025	-0.825672	6+	3.71725	6.5883	7.71779
ENSG00000183578	TNFAIP8L3	tumor necrosis factor, alpha-induced protein 8-like 3	-0.281048	-1.1845	1.25461	2-3	6.73054	2.82082	2.06096
ENSG00000145779	TNFAIP8	tumor necrosis factor, alpha-induced protein 8	0.576832	1.23661	-0.442695	3-4	2.75487	3.74426	20.9275
ENSG00000118503	TNFAIP3	tumor necrosis factor, alpha-induced protein 3	2.84403	1.2204	2.02269	1-2	5.00611	1.23199	59.5412
ENSG00000185215	TNFAIP2	tumor necrosis factor, alpha-induced protein 2	1.60003	1.99741	-0.249829	6+	6.97027	8.28811	22.5848
ENSG00000109079	TNFAIP1	tumor necrosis factor, alpha-induced protein 1 (endothelial)	0.228084	0.13977	-0.102316	4-6	4.75256	5.10185	49.8884
ENSG00000125827	TMX4	thioredoxin-related transmembrane protein 4	-0.368397	-0.328441	-0.156461	4-6	4.94325	5.50949	81.0446
ENSG00000166479	TMX3	thioredoxin-related transmembrane protein 3	-0.132092	0.218948	0.00448514	2-3	2.68584	2.6775	163.657
ENSG00000213593	TMX2	thioredoxin-related transmembrane protein 2	-0.0304341	-0.42668	0.236191	4-6	5.55771	4.7184	122.48
ENSG00000139921	TMX1	thioredoxin-related transmembrane protein 1	-0.767313	-0.234992	-0.342029	6+	5.12948	6.50181	101.631
ENSG00000168591	TMUB2	transmembrane and ubiquitin-like domain containing 2	0.549353	-0.040453	0.446992	4-6	5.53781	4.06238	9.45852
ENSG00000164897	TMUB1	transmembrane and ubiquitin-like domain containing 1	0.658774	1.39011	-1.55293	6+	2.69773	7.91544	5.65717
ENSG00000125247	TMTC4	transmembrane and tetratricopeptide repeat containing 4	-1.60586	-0.883507	-0.389025	4-6	3.77898	4.9486	24.3143
ENSG00000139324	TMTC3	transmembrane and tetratricopeptide repeat containing 3	-0.460393	-0.136547	0.00570121	6+	6.48962	6.46403	169.819
ENSG00000179104	TMTC2	transmembrane and tetratricopeptide repeat containing 2	1.08686	1.35408	-0.826778	3-4	1.79427	3.18254	12.3986
ENSG00000133687	TMTC1	transmembrane and tetratricopeptide repeat containing 1	2.14273			NA	3.27711		2.48346
ENSG00000205542	TMSL1	thymosin-like 2 (pseudogene); thymosin-like 1 (pseudogene); thymosin beta 4, X-linked	0.38151	1.50071	-1.07256	6+	4.14025	8.70761	10.9115
ENSG00000034510	TMSB10	thymosin beta 10	-0.366653	0.128188	-0.52672	6+	5.10409	7.35321	615.37
ENSG00000178297	TMPRSS9	transmembrane protease, serine 9	1.78205	0.467113	0.248699	6+	8.03663	6.76407	3.88046
ENSG00000176040	TMPRSS7	transmembrane protease, serine 7	1.87399	-0.401427	-1.21529	3-4	1.55119	3.60168	0.534033
ENSG00000184012	TMPRSS2	transmembrane protease, serine 2	0.228736	-2.81646	2.21877	3-4	15.8869	3.41289	1.02449
ENSG00000198092	TMPRSS11F	transmembrane protease, serine 11F	4.6373			NA	5.99719		1.59157
ENSG00000188167	TMPPE	transmembrane protein with metallophosphoesterase domain	-0.430465	-0.330344	-0.273679	1-2	1.59592	1.92929	15.6787
ENSG00000120802	TMPO	thymopoietin	-1.51943	-0.846441	-0.200714	6+	5.54629	6.37417	679.428
ENSG00000138594	TMOD3	tropomodulin 3 (ubiquitous)	-0.641164	0.00572041	-0.452476	6+	7.14792	9.78112	168.344
ENSG00000128872	TMOD2	tropomodulin 2 (neuronal)	-0.158102	0.268241	-0.530371	3-4	2.14149	3.09296	15.8091
ENSG00000136842	TMOD1	tropomodulin 1	0.274683	-0.154563	0.829758	3-4	6.17998	3.477	7.2254
ENSG00000185973	TMLHE	trimethyllysine hydroxylase, epsilon	-0.781074	0.175806	-0.545652	4-6	4.02893	5.88094	7.46795
ENSG00000144747	TMF1	TATA element modulatory factor 1	0.864467	0.882172	0.121364	4-6	4.77432	4.38912	119.956
ENSG00000175348	TMEM9B	TMEM9 domain family, member B	-0.0469018	-0.432045	0.708876	4-6	7.14265	4.36985	18.7905
ENSG00000167920	TMEM99	transmembrane protein 99	0.564216	-0.645904	0.697096	2-3	3.38569	2.08834	3.82962
ENSG00000006042	TMEM98	similar to transmembrane protein 98; transmembrane protein 98	-0.48142	-0.610789	-0.437824	4-6	3.60956	4.88937	14.9894
ENSG00000109084	TMEM97	transmembrane protein 97	-1.30385	-2.10257	1.05585	4-6	10.0786	4.84798	89.0363
ENSG00000127774	TMEM93	transmembrane protein 93	0.911924	0.347796	0.743206	6+	10.7552	6.42528	14.2325
ENSG00000116857	TMEM9	transmembrane protein 9	-0.553835	-0.661098	0.114437	4-6	6.05852	5.59651	32.5993
ENSG00000137103	TMEM8B	transmembrane protein 8B	-0.516274	-1.07982	-0.395693	1-2	1.06023	1.39482	0.981831
ENSG00000129925	TMEM8A	transmembrane protein 8A	1.19894	0.80438	0.25399	6+	10.929	9.16481	20.2164
ENSG00000153214	TMEM87B	transmembrane protein 87B	1.31231	1.52638	0.126184	3-4	4.0013	3.6662	44.742
ENSG00000103978	TMEM87A	transmembrane protein 87A	-0.267649	-0.532635	0.34765	2-3	2.63371	2.06974	66.1558
ENSG00000180089	TMEM86B	transmembrane protein 86B	1.78741	-1.68101	1.05803	0-1	1.52135	0.730684	2.01275
ENSG00000151117	TMEM86A	transmembrane protein 86A	1.78247	1.59857	-0.102756	2-3	2.42835	2.60762	0.960219
ENSG00000128463	TMEM85	transmembrane protein 85	-0.0236505	0.414779	-0.172202	4-6	4.49094	5.06029	112.631
ENSG00000174529	TMEM81	transmembrane protein 81	0.672636	0.044326	-0.716858	3-4	1.88133	3.09215	3.81315
ENSG00000177042	TMEM80	transmembrane protein 80	0.616705	-1.49454	0.0689704	1-2	1.35586	1.29257	1.81798
ENSG00000163472	TMEM79	transmembrane protein 79	1.54087	0.355001	0.170672	6+	7.49568	6.65938	2.49376
ENSG00000164841	TMEM74	transmembrane protein 74	0.696362	-0.331038	0.745674	2-3	4.98007	2.97006	1.49995
ENSG00000175606	TMEM70	transmembrane protein 70	-0.464351	-0.186511	0.205931	3-4	3.92679	3.40444	30.8991
ENSG00000159596	TMEM69	transmembrane protein 69	-0.712745	-0.736563	0.321947	3-4	4.0784	3.26268	28.5108
ENSG00000167904	TMEM68	transmembrane protein 68	-0.251805	0.280843	-0.331641	3-4	3.11949	3.9257	40.7675
ENSG00000164953	TMEM67	transmembrane protein 67	-0.404173	0.655641	-0.532296	4-6	3.09273	4.47279	5.74749
ENSG00000133872	TMEM66	transmembrane protein 66	0.239705	0.517275	-0.285369	6+	5.34618	6.51551	138.552
ENSG00000164983	TMEM65	transmembrane protein 65	-0.381313	0.466332	-0.607092	6+	5.15075	7.84555	78.3958
ENSG00000180694	TMEM64	transmembrane protein 64	-1.32229	-0.399722	-0.736282	6+	4.35075	7.24782	48.314
ENSG00000137216	TMEM63B	transmembrane protein 63B	-0.0119435	0.480556	-1.201	6+	4.20567	9.66879	8.60388
ENSG00000196187	TMEM63A	transmembrane protein 63A	-0.394163	-1.24799	0.158923	1-2	1.32951	1.19084	23.3623
ENSG00000137842	TMEM62	transmembrane protein 62	1.03596	-0.0336657	1.00775	2-3	4.49922	2.23755	9.88107
ENSG00000135211	TMEM60	transmembrane protein 60	0.111881	0.466535	-0.365953	2-3	2.18237	2.8125	6.27511
ENSG00000116209	TMEM59	transmembrane protein 59	-0.629563	-0.708607	0.196359	6+	6.87815	6.00291	136.34
ENSG00000204178	TMEM57	transmembrane protein 57	0.279914	0.332317	-0.377764	6+	6.0104	7.80947	88.4357
ENSG00000152078	TMEM56	transmembrane protein 56	-0.623692	0.0587242	-0.203608	4-6	4.99008	5.74645	152.604
ENSG00000165782	TMEM55B	transmembrane protein 55B	1.20746	0.696635	-0.089233	1-2	1.25277	1.3327	23.6363
ENSG00000155099	TMEM55A	transmembrane protein 55A	0.597192	1.56777	0.320765	1-2	2.20029	1.76165	4.85261
ENSG00000121900	TMEM54	transmembrane protein 54	1.64346	0.48892	-0.902396	2-3	1.55119	2.89944	2.18652
ENSG00000126106	TMEM53	transmembrane protein 53	-0.563645	1.01434	-1.89407	6+	3.52078	13.0861	2.37691
ENSG00000171729	TMEM51	transmembrane protein 51	0.444998	-0.396134	0.705937	2-3	4.37595	2.68265	6.24074
ENSG00000142188	TMEM50B	transmembrane protein 50B	-0.30475	0.21924	-0.0321008	3-4	3.09744	3.16714	12.3462
ENSG00000183726	TMEM50A	transmembrane protein 50A	-0.348253	-0.00917443	-0.310293	6+	5.72366	7.0971	62.7022
ENSG00000118600	TMEM5	transmembrane protein 5	0.208673	0.356898	0.365594	2-3	3.6242	2.81292	49.8373
ENSG00000062716	TMEM49	transmembrane protein 49	-0.15486	0.306566	-0.220196	1-2	1.42551	1.66056	352.995
ENSG00000058804	TMEM48	transmembrane protein 48	-0.828993	-0.616147	-0.191732	4-6	4.24782	4.85158	120.826
ENSG00000147027	TMEM47	transmembrane protein 47	-0.90623	0.249003	-0.696189	6+	4.4085	7.14273	24.4245
ENSG00000151715	TMEM45B	transmembrane protein 45B	-0.581421	-0.0321522	-0.565087	6+	4.67086	6.91043	13.3847
ENSG00000181458	TMEM45A	transmembrane protein 45A	0.996159	1.17834	-0.259236	4-6	3.7663	4.50768	20.6704
ENSG00000145014	TMEM44	transmembrane protein 44	-0.174618	0.590093	-1.22643	2-3	1.06918	2.50174	5.68998
ENSG00000170876	TMEM43	transmembrane protein 43	0.425766	0.43096	-0.0140004	4-6	5.03082	5.07988	139.903
ENSG00000169964	TMEM42	transmembrane protein 42	1.01666	-1.48624	1.83853	0-1	1.64676	0.460446	1.67644
ENSG00000166471	TMEM41B	transmembrane protein 41B	-0.462309	0.430164	-0.424983	4-6	3.64222	4.88989	83.8815
ENSG00000163900	TMEM41A	transmembrane protein 41A	-0.295507	-0.189129	0.0299352	2-3	2.22143	2.17581	16.2092
ENSG00000121775	TMEM39B	transmembrane protein 39B	-0.125944	-0.00910968	-0.508881	4-6	3.48978	4.96576	2.17265
ENSG00000176142	TMEM39A	transmembrane protein 39A	0.607114	0.409078	0.408688	2-3	3.57394	2.69228	111.775
ENSG00000095209	TMEM38B	transmembrane protein 38B	-0.446571	-0.125559	0.130883	6+	7.83596	7.15636	120.062
ENSG00000072954	TMEM38A	transmembrane protein 38A	0.804959	-1.49454	0.992922	2-3	5.81622	2.92241	1.54932
ENSG00000171227	TMEM37	transmembrane protein 37	-1.08474	-0.671512	-0.248849	2-3	2.46949	2.93439	8.50657
ENSG00000109133	TMEM33	transmembrane protein 33	-0.198626	0.13703	-0.0215815	3-4	3.23772	3.28652	166.765
ENSG00000179363	TMEM31	transmembrane protein 31	0.616882	1.18354	-0.993168	4-6	2.06951	4.11948	0.511424
ENSG00000182107	TMEM30B	transmembrane protein 30B	-0.623509	1.35346	-3.49385	4-6	0.473789	5.33752	0.982937
ENSG00000112697	TMEM30A	transmembrane protein 30A	-0.68056	-0.240793	-0.592311	6+	4.56512	6.88265	214.049
ENSG00000147003	TMEM27	transmembrane protein 27	0.701922	1.81911	-0.61366	6+	5.46548	8.36293	28.4082
ENSG00000149582	TMEM25	transmembrane protein 25	-0.168194	0.864096	-1.11719	4-6	2.43428	5.28054	3.06468
ENSG00000186952	TMEM232	hypothetical protein LOC642987	0.393231	1.37708	-0.68351	2-3	1.84355	2.96082	4.13545
ENSG00000205084	TMEM231	hypothetical protein FLJ22167	0.330805	-0.752587	0.442404	4-6	5.95848	4.38489	1.038
ENSG00000168569	TMEM223	transmembrane protein 223	-0.390098	-0.0173929	0.352091	4-6	5.72435	4.48473	10.187
ENSG00000186501	TMEM222	transmembrane protein 222	0.6179	-0.533911	1.37998	4-6	11.9309	4.58413	5.82632
ENSG00000187824	TMEM220	transmembrane protein 220	-1.17306	-0.369009	-0.652268	4-6	3.63037	5.70562	17.9748
ENSG00000168917	TMEM22	transmembrane protein 22	2.0077	0.524264	1.90707	0-1	2.50571	0.668106	20.6476
ENSG00000149932	TMEM219	transmembrane protein 219	-0.100479	-0.536121	0.038274	4-6	4.58597	4.46591	5.57825
ENSG00000150433	TMEM218	transmembrane protein 218	-0.393909	-0.074087	-0.322645	2-3	2.31048	2.88953	16.8614
ENSG00000172738	TMEM217	transmembrane protein 217	2.91126	1.50546	-0.35795	6+	5.13125	6.57623	1.65187
ENSG00000187049	TMEM216	transmembrane protein 216	1.37923	-0.140892	1.86123	3-4	12.8186	3.52821	8.90048
ENSG00000119777	TMEM214	transmembrane protein 214	1.37951	0.892708	-0.0156684	2-3	2.8931	2.92469	14.8485
ENSG00000146842	TMEM209	transmembrane protein 209	-0.494597	-0.492662	0.0804464	6+	6.37819	6.03226	59.3785
ENSG00000168701	TMEM208	transmembrane protein 208	-0.206451	0.0551978	-0.434768	4-6	3.15204	4.26059	24.2169
ENSG00000065600	TMEM206	transmembrane protein 206	0.195509	0.561679	-0.191907	4-6	4.66167	5.32489	10.6005
ENSG00000105518	TMEM205	transmembrane protein 205	-0.402194	0.167311	0.025283	4-6	5.46235	5.36746	18.2605
ENSG00000187713	TMEM203	transmembrane protein 203	-0.138714	-0.29824	0.0133015	4-6	4.93547	4.89017	14.775
ENSG00000188807	TMEM201	transmembrane protein 201	0.564813	-0.221138	0.380702	1-2	2.34925	1.80437	2.7268
ENSG00000164484	TMEM200A	transmembrane protein 200A	-1.00085	-0.560096	-0.390097	3-4	2.75499	3.61036	8.90308
ENSG00000176273	TMEM20	transmembrane protein 20	-0.820643	-0.565296	-0.236536	4-6	3.6787	4.3341	22.4138
ENSG00000135048	TMEM2	transmembrane protein 2	0.129059	0.567439	-0.568764	3-4	2.63161	3.90334	581.597
ENSG00000188760	TMEM198	transmembrane protein 198	0.75795	2.271	-1.42411	6+	3.55792	9.54765	1.70334
ENSG00000187546	TMEM195	transmembrane protein 195	-2.50974	-0.856184	-0.834548	2-3	1.27946	2.28166	9.79487
ENSG00000189362	TMEM194B	transmembrane protein 194B	-0.927455	-0.335363	-0.507268	2-3	1.90732	2.71097	27.8919
ENSG00000166881	TMEM194A	transmembrane protein 194A	0.164392	-0.102921	0.307797	3-4	4.04878	3.2709	154.54
ENSG00000170088	TMEM192	transmembrane protein 192	0.921271	0.85472	0.255359	4-6	6.59858	5.52815	62.1916
ENSG00000139291	TMEM19	transmembrane protein 19	-0.507125	-0.122437	-0.321368	4-6	3.80714	4.75707	31.1488
ENSG00000214192	TMEM189-UBE2V1	ubiquitin-conjugating enzyme E2 variant 1; ubiquitin-conjugating enzyme E2 variant 1 pseudogene 2; transmembrane protein 189; TMEM189-UBE2V1 readthrough transcript	-0.963461	-0.456353	0.264697	6+	20.4812	17.048	3.80224
ENSG00000205423	TMEM188	transmembrane protein 188; similar to TMEM188 protein	-0.273036	-0.00948218	-0.42842	1-2	1.35924	1.8292	10.6255
ENSG00000177854	TMEM187	transmembrane protein 187	-0.214375	-3.62382	2.98498	4-6	41.8661	5.28803	1.23541
ENSG00000184857	TMEM186	transmembrane protein 186	0.587629	-0.0742665	0.859502	2-3	4.26562	2.35096	5.38952
ENSG00000155984	TMEM185A	transmembrane protein 185A	0.237289	1.91337	-1.83442	4-6	1.24503	4.44012	1.98898
ENSG00000164168	TMEM184C	transmembrane protein 184C	0.179851	0.254631	0.104484	4-6	5.72351	5.32365	59.6701
ENSG00000198792	TMEM184B	transmembrane protein 184B	0.727862	-0.576917	1.1149	3-4	8.64847	3.99318	19.8581
ENSG00000164855	TMEM184A	transmembrane protein 184A	1.21026	1.0932	-0.427769	6+	5.20394	7.00009	3.09293
ENSG00000163444	TMEM183A	transmembrane protein 183A; transmembrane protein 183B	0.678861	0.0519469	0.552073	1-2	2.38794	1.62867	39.9425
ENSG00000170417	TMEM182	transmembrane protein 182	0.530561	1.14105	-0.758939	2-3	1.49812	2.53518	10.9535
ENSG00000146433	TMEM181	transmembrane protein 181	-0.340127	-0.10982	-0.205794	4-6	3.48126	4.01501	124.731
ENSG00000138111	TMEM180	transmembrane protein 180	-0.14277	0.0211934	0.451918	4-6	6.67701	4.88136	2.11904
ENSG00000151353	TMEM18	transmembrane protein 18	0.196825	0.464693	-0.352136	4-6	3.48951	4.45418	24.2922
ENSG00000185475	TMEM179B	transmembrane protein 179B	0.924156	-0.0881277	0.0360767	3-4	3.70139	3.60998	7.16026
ENSG00000152154	TMEM178	transmembrane protein 178	-1.01069	-1.45741	-0.490556	1-2	1.38895	1.95146	1.56006
ENSG00000144120	TMEM177	transmembrane protein 177	-1.29108	-1.21249	0.549745	1-2	2.52942	1.72795	4.38646
ENSG00000127419	TMEM175	transmembrane protein 175	-0.0813591	-0.65227	1.83526	1-2	5.53841	1.55209	2.46977
ENSG00000205269	TMEM170B	transmembrane protein 170B	-0.667187	-0.367159	0.0053739	4-6	4.73234	4.71475	41.6799
ENSG00000166822	TMEM170A	transmembrane protein 170A	0.209521	0.299331	0.189631	3-4	3.62116	3.17514	58.5775
ENSG00000186889	TMEM17	transmembrane protein 17	-0.680975	-0.375821	-0.185189	1-2	1.42953	1.62532	1.92085
ENSG00000163449	TMEM169	transmembrane protein 169	0.327131	-0.877465	1.91762	3-4	14.1313	3.74042	8.43539
ENSG00000146802	TMEM168	transmembrane protein 168	-0.539028	0.103622	-0.400146	3-4	2.31101	3.04971	62.2471
ENSG00000174695	TMEM167A	similar to transmembrane protein 167A; transmembrane protein 167A	-0.750331	0.147569	-0.489285	4-6	3.94446	5.53704	348.355
ENSG00000134851	TMEM165	transmembrane protein 165	-0.453364	0.127143	-0.571976	4-6	3.01125	4.4764	95.5295
ENSG00000157600	TMEM164	transmembrane protein 164	-0.66799	-0.647506	-0.728717	3-4	1.84873	3.06365	14.8178
ENSG00000164180	TMEM161B	transmembrane protein 161B	-0.0199642	0.127583	-0.216229	0-1	0.741798	0.861741	64.5144
ENSG00000064545	TMEM161A	transmembrane protein 161A	-0.402699	-0.500302	-0.64656	4-6	2.62915	4.11576	5.01711
ENSG00000011638	TMEM159	transmembrane protein 159	3.26089	1.18354	-0.804905	6+	5.46507	9.54765	1.04421
ENSG00000121895	TMEM156	transmembrane protein 156	1.33935	-1.40143	3.52636	1-2	22.382	1.94249	0.459292
ENSG00000170006	TMEM154	transmembrane protein 154	-1.03018	-0.363227	-0.479823	4-6	2.96661	4.13715	8.14524
ENSG00000178233	TMEM151B	transmembrane protein 151B	1.55179	1.7685	-0.922318	6+	4.51536	8.55732	0.422599
ENSG00000179292	TMEM151A	transmembrane protein 151A	2.29023	1.88398	-0.647053	6+	12.2613	19.2007	5.00626
ENSG00000180061	TMEM150B	transmembrane protein 150B	1.32744	0.127689	1.72473	3-4	12.5445	3.79541	3.989
ENSG00000168890	TMEM150A	transmembrane protein 150A	0.421727	-0.861077	-0.198624	4-6	4.2008	4.82085	4.74068
ENSG00000111843	TMEM14C	transmembrane protein 14C	0.0113052	0.0139043	0.163898	4-6	6.36889	5.68494	36.4117
ENSG00000137210	TMEM14B	transmembrane protein 14D; transmembrane protein 14B	-0.0748899	0.0630943	0.243643	3-4	4.63545	3.91515	16.8766
ENSG00000096092	TMEM14A	transmembrane protein 14A	-1.11225	-0.113569	-0.92332	6+	3.62723	6.87895	17.589
ENSG00000105677	TMEM147	transmembrane protein 147	0.441089	0.87725	-0.776845	6+	5.74184	9.83795	19.6329
ENSG00000174898	TMEM146	transmembrane protein 146	1.44845			NA			0.168386
ENSG00000164124	TMEM144	transmembrane protein 144	0.0503608	0.658282	-0.228852	3-4	3.06688	3.59408	30.5751
ENSG00000161558	TMEM143	transmembrane protein 143	-0.934867	-1.66446	-0.997889	2-3	1.24503	2.48642	0.937928
ENSG00000146859	TMEM140	transmembrane protein 140	1.01408	1.23745	0.0642531	4-6	4.50128	4.30521	48.4848
ENSG00000149483	TMEM138	transmembrane protein 138	0.0221536	-0.307322	0.60472	1-2	1.67165	1.09928	29.0466
ENSG00000181264	TMEM136	transmembrane protein 136	0.778038	1.11972	0.228024	2-3	3.08663	2.63538	9.69439
ENSG00000166575	TMEM135	transmembrane protein 135	-1.07269	-0.745915	0.00587909	3-4	3.91919	3.90325	111.605
ENSG00000172663	TMEM134	transmembrane protein 134	0.822194	0.0315323	-1.83452	4-6	1.24503	4.44045	1.14274
ENSG00000170647	TMEM133	transmembrane protein 133	-0.706043	-0.170347	0.0518265	2-3	2.77993	2.68184	7.41095
ENSG00000139364	TMEM132B	transmembrane protein 132B; hypothetical LOC121296	1.57587	1.058	-0.389043	1-2	1.22815	1.60829	1.05428
ENSG00000006118	TMEM132A	transmembrane protein 132A	-0.210237	-0.692633	-0.255149	2-3	1.82632	2.17964	17.0617
ENSG00000075568	TMEM131	transmembrane protein 131	-0.443186	-0.048049	-0.133726	3-4	3.24701	3.56237	79.6251
ENSG00000168936	TMEM129	transmembrane protein 129	-0.751122	0.460895	-1.52018	4-6	1.58605	4.54922	2.78631
ENSG00000132406	TMEM128	transmembrane protein 128	0.478323	0.594782	-0.166583	1-2	1.43434	1.6099	12.5769
ENSG00000135956	TMEM127	transmembrane protein 127	0.256811	0.261295	-0.165738	3-4	3.39047	3.80323	36.1298
ENSG00000171204	TMEM126B	transmembrane protein 126B	-0.345182	0.506281	-0.196555	6+	5.24085	6.0058	57.9014
ENSG00000171202	TMEM126A	transmembrane protein 126A	-0.158866	-0.805274	0.396666	2-3	3.03252	2.30354	15.3719
ENSG00000152558	TMEM123	transmembrane protein 123	-1.0458	-0.572489	-0.205336	6+	7.97955	9.20006	748.01
ENSG00000188735	TMEM120B	transmembrane protein 120B	0.903987	-0.142077	0.504915	2-3	3.4886	2.45842	4.47198
ENSG00000189077	TMEM120A	transmembrane protein 120A	0.590335	-0.00317825	0.198615	6+	10.6592	9.28824	2.43125
ENSG00000139173	TMEM117	transmembrane protein 117	-0.953646	-0.719063	0.433884	2-3	3.81228	2.8221	33.6025
ENSG00000198270	TMEM116	transmembrane protein 116	-0.450408	0.139131	-0.351573	6+	5.35007	6.82642	48.1452
ENSG00000126062	TMEM115	transmembrane protein 115	0.79107	0.14309	0.0742515	6+	6.33308	6.01538	9.25755
ENSG00000125037	TMEM111	transmembrane protein 111	0.551919	0.456577	0.139227	4-6	5.0679	4.60168	99.311
ENSG00000178307	TMEM11	transmembrane protein 11	0.259393	-0.40121	1.08888	3-4	6.40712	3.01215	22.8133
ENSG00000110108	TMEM109	transmembrane protein 109	0.481297	-0.851427	0.308601	6+	10.865	8.77269	28.2857
ENSG00000179029	TMEM107	transmembrane protein 107	-0.703311	0.0879403	-0.417045	4-6	3.1377	4.18943	5.97635
ENSG00000134291	TMEM106C	transmembrane protein 106C	-1.03665	-0.63339	-0.525509	6+	4.72414	6.80013	68.864
ENSG00000106460	TMEM106B	transmembrane protein 106B	-1.47412	-0.512506	-0.501243	6+	5.28168	7.47586	220.615
ENSG00000184988	TMEM106A	hypothetical LOC728772; transmembrane protein 106A	1.60523	0.0177396		NA	0.247503		1.24736
ENSG00000109066	TMEM104	transmembrane protein 104	1.80179	0.279134	0.615486	2-3	4.55929	2.9759	5.65316
ENSG00000181284	TMEM102	transmembrane protein 102	-0.177337	-0.231502	1.25506	4-6	11.5564	4.84183	0.997368
ENSG00000091947	TMEM101	transmembrane protein 101	-0.384071	0.253547	-0.18903	4-6	4.64472	5.29497	11.2464
ENSG00000066697	TMEFF1	transmembrane protein with EGF-like and two follistatin-like domains 1; chromosome 9 open reading frame 30; hypothetical LOC729538	1.32258	1.56817	-0.257177	6+	5.46306	6.52912	75.4075
ENSG00000184840	TMED9	transmembrane emp24 protein transport domain containing 9	-0.0170573	0.548177	-1.02362	6+	7.46266	15.1717	155.168
ENSG00000100580	TMED8	transmembrane emp24 protein transport domain containing 8	0.288215	0.333316	0.132124	4-6	5.06834	4.6248	28.306
ENSG00000134970	TMED7	transmembrane emp24 protein transport domain containing 7; toll-like receptor adaptor molecule 2	-0.618601	0.319404	-0.282598	6+	5.93899	7.22409	139.45
ENSG00000117500	TMED5	transmembrane emp24 protein transport domain containing 5	-0.329328	0.247151	0.0290412	6+	9.09645	8.91517	430.787
ENSG00000158604	TMED4	transmembrane emp24 protein transport domain containing 4	-0.645167	-0.500104	-0.311229	6+	6.22186	7.71986	58.5865
ENSG00000166557	TMED3	transmembrane emp24 protein transport domain containing 3	-0.388561	-0.560156	-0.338721	4-6	4.10181	5.18729	32.7671
ENSG00000086598	TMED2	transmembrane emp24 domain trafficking protein 2	0.379077	0.617796	-0.335909	6+	7.92739	10.0057	301.285
ENSG00000170348	TMED10	transmembrane emp24-like trafficking protein 10 (yeast)	-0.032201	-0.11169	-0.0375143	6+	8.32274	8.54199	114.121
ENSG00000099203	TMED1	transmembrane emp24 protein transport domain containing 1	0.0724606	-0.0386291	0.190686	4-6	5.01976	4.39826	7.40978
ENSG00000103047	TMCO7	transmembrane and coiled-coil domains 7	-0.528353	-0.615533	0.0746298	4-6	4.35764	4.13795	30.7452
ENSG00000113119	TMCO6	transmembrane and coiled-coil domains 6	-0.0481304	-0.486239	0.343886	0-1	0.976918	0.76973	4.89342
ENSG00000162542	TMCO4	transmembrane and coiled-coil domains 4	0.892121	0.421065	0.0794506	2-3	3.06768	2.9033	11.4768
ENSG00000150403	TMCO3	transmembrane and coiled-coil domains 3	1.06435	1.30561	-0.356434	6+	6.16494	7.8927	125.603
ENSG00000143183	TMCO1	transmembrane and coiled-coil domains 1	-0.517412	0.21346	-0.460772	6+	5.24582	7.21971	304.945
ENSG00000057704	TMCC3	transmembrane and coiled-coil domain family 3	0.537572	-0.347536	0.823256	2-3	5.01062	2.83183	20.6113
ENSG00000172765	TMCC1	transmembrane and coiled-coil domain family 1	-0.0832406	-0.00322561	-0.271556	3-4	2.85399	3.44507	42.1005
ENSG00000170537	TMC7	transmembrane channel-like 7	1.28469	1.10654	0.0166441	6+	11.7204	11.586	23.7528
ENSG00000141524	TMC6	transmembrane channel-like 6	1.562	-0.623247	1.49014	4-6	13.013	4.63234	4.76444
ENSG00000139644	TMBIM6	transmembrane BAX inhibitor motif containing 6	-0.39406	-0.416365	-0.133646	6+	7.15877	7.85362	698.969
ENSG00000155957	TMBIM4	transmembrane BAX inhibitor motif containing 4	-0.682176	-0.884192	0.0368514	3-4	3.73901	3.64471	24.9104
ENSG00000135926	TMBIM1	transmembrane BAX inhibitor motif containing 1	0.410812	0.282053	0.00565709	6+	8.17586	8.14387	88.9236
ENSG00000101337	TM9SF4	transmembrane 9 superfamily protein member 4	-0.128455	0.0362545	-0.495837	6+	5.20479	7.33948	66.147
ENSG00000077147	TM9SF3	transmembrane 9 superfamily member 3	-0.451965	0.120356	-0.530607	4-6	4.10316	5.92716	599.418
ENSG00000125304	TM9SF2	transmembrane 9 superfamily member 2	-0.610606	-0.378553	0.0959406	6+	7.45266	6.97317	219.834
ENSG00000100926	TM9SF1	transmembrane 9 superfamily member 1	0.567544	0.999778	-0.241906	4-6	4.49227	5.31235	2.08462
ENSG00000064115	TM7SF3	transmembrane 7 superfamily member 3	-0.783041	-0.47603	-0.1732	4-6	4.84469	5.46266	35.987
ENSG00000149809	TM7SF2	transmembrane 7 superfamily member 2	-1.10305	0.127277	-1.6544	6+	4.87544	15.3475	4.09033
ENSG00000213996	TM6SF2	transmembrane 6 superfamily member 2	1.39757	-0.353256	-0.968872	6+	4.87795	9.54765	0.778631
ENSG00000136404	TM6SF1	transmembrane 6 superfamily member 1	2.4359	2.88398	-3.24304	3-4	0.327949	3.10499	0.656189
ENSG00000142484	TM4SF5	transmembrane 4 L six family member 5	-0.00907458	-2.55343	-0.600753	6+	3.97295	6.02501	1.88368
ENSG00000169903	TM4SF4	transmembrane 4 L six family member 4	-2.68941	-1.90203	-0.516829	6+	4.45905	6.38003	31.9908
ENSG00000168955	TM4SF20	transmembrane 4 L six family member 20	-2.10119	0.669498	-2.64903	6+	2.76708	17.3564	3.07774
ENSG00000169908	TM4SF1	transmembrane 4 L six family member 1	-1.26927	-0.812688	-0.0799444	4-6	4.21112	4.45106	83.2697
ENSG00000184277	TM2D3	TM2 domain containing 3	-0.60107	0.122573	-0.578547	3-4	2.07507	3.09879	51.8978
ENSG00000169490	TM2D2	TM2 domain containing 2	-0.179804	0.046154	0.148014	3-4	3.75566	3.38945	60.3262
ENSG00000162604	TM2D1	TM2 domain containing 1	0.0371287	0.322805	0.2098	2-3	3.23778	2.79957	55.5752
ENSG00000107807	TLX1	T-cell leukemia homeobox 1	0.0591642	-0.605814	0.630742	2-3	3.46532	2.23806	1.5865
ENSG00000187554	TLR5	toll-like receptor 5	0.648222	-1.40143	2.14109	3-4	15.8869	3.60168	0.520772
ENSG00000164342	TLR3	toll-like receptor 3	-0.239222	-2.27638	1.98049	1-2	7.72384	1.95725	1.66795
ENSG00000137462	TLR2	toll-like receptor 2	0.734904	0.420615	0.526373	2-3	3.38475	2.35002	1.34738
ENSG00000171914	TLN2	talin 2	-1.5766	-1.00349	-0.753735	3-4	2.27643	3.83841	42.5496
ENSG00000137076	TLN1	talin 1	-0.230577	0.218854	-0.756325	6+	8.08503	13.6571	288.517
ENSG00000095587	TLL2	tolloid-like 2	1.09516	0.843696	-0.395831	2-3	1.8715	2.46233	1.28975
ENSG00000038295	TLL1	tolloid-like 1	1.05587	2.13107	0.0674731	2-3	2.43415	2.32293	2.43855
ENSG00000146872	TLK2	tousled-like kinase 2	0.555404	0.407599	0.141585	3-4	4.13485	3.74834	104.172
ENSG00000198586	TLK1	tousled-like kinase 1	-0.100273	0.342822	-0.0781495	3-4	3.58901	3.78879	320.948
ENSG00000104953	TLE6	transducin-like enhancer of split 6 (E(sp1) homolog, Drosophila)	0.595496	-0.494537	-1.877	3-4	0.908665	3.33761	0.668575
ENSG00000106829	TLE4	transducin-like enhancer of split 4 (E(sp1) homolog, Drosophila)	0.795851	0.966612	-0.0863307	1-2	1.56479	1.66129	35.1058
ENSG00000140332	TLE3	transducin-like enhancer of split 3 (E(sp1) homolog, Drosophila)	0.448452	-0.374131	0.648114	1-2	2.65418	1.69367	34.2509
ENSG00000160606	TLCD1	TLC domain containing 1	-0.150187	-0.677877	1.13022	3-4	8.23514	3.76219	3.5228
ENSG00000163931	TKT	transketolase	-0.348763	-0.438564	-0.146107	6+	9.75238	10.7918	37.7607
ENSG00000166548	TK2	thymidine kinase 2, mitochondrial	-0.120145	-0.197561	-0.0254439	1-2	1.74402	1.77505	19.7885
ENSG00000167900	TK1	thymidine kinase 1, soluble	-0.596774	-0.414263	-0.465871	6+	8.13749	11.2391	14.4249
ENSG00000105289	TJP3	tight junction protein 3 (zona occludens 3)	0.0192841	1.71314	-1.85057	6+	2.27574	8.20731	3.03481
ENSG00000119139	TJP2	tight junction protein 2 (zona occludens 2)	-0.81928	-1.0444	0.0512434	4-6	5.53297	5.33989	236.636
ENSG00000104067	TJP1	tight junction protein 1 (zona occludens 1)	0.612526	0.697051	-0.144792	4-6	4.79061	5.29636	327.562
ENSG00000137221	TJAP1	tight junction associated protein 1 (peripheral)	0.962212	0.135764	0.422414	4-6	5.45917	4.0735	15.7111
ENSG00000150455	TIRAP	toll-interleukin 1 receptor (TIR) domain containing adaptor protein	0.433127	-1.17903	1.08194	1-2	3.40457	1.60829	1.54162
ENSG00000143155	TIPRL	TIP41, TOR signaling pathway regulator-like (S. cerevisiae)	0.00222465	0.318602	-0.138238	6+	5.47948	6.0305	101.275
ENSG00000075131	TIPIN	TIMELESS interacting protein	-1.01387	-0.0589577	-0.518276	4-6	3.85702	5.52419	46.0329
ENSG00000163659	TIPARP	TCDD-inducible poly(ADP-ribose) polymerase	0.932444	0.285238	1.00735	1-2	2.90175	1.4435	150.597
ENSG00000092330	TINF2	TERF1 (TRF1)-interacting nuclear factor 2	0.739497	-0.163997	1.00677	2-3	5.78407	2.8785	16.299
ENSG00000142910	TINAGL1	tubulointerstitial nephritis antigen-like 1	0.613071	2.32837	-2.28188	6+	3.70962	18.0403	6.86244
ENSG00000157150	TIMP4	TIMP metallopeptidase inhibitor 4	0.624076	0.458489	0.154962	6+	7.78187	6.98934	6.10576
ENSG00000100234	TIMP3	TIMP metallopeptidase inhibitor 3	0.11843	0.242521	-0.270023	4-6	4.7558	5.73468	57.3997
ENSG00000035862	TIMP2	TIMP metallopeptidase inhibitor 2	0.331809	1.30858	-0.802296	6+	7.85748	13.7025	3.02935
ENSG00000100575	TIMM9	translocase of inner mitochondrial membrane 9 homolog (yeast)	0.019201	-0.0547845	0.437814	2-3	3.89095	2.8725	24.5648
ENSG00000126953	TIMM8A	translocase of inner mitochondrial membrane 8 homolog A (yeast)	-1.02088	-0.608513	0.430071	3-4	4.12993	3.06534	12.0155
ENSG00000105197	TIMM50	translocase of inner mitochondrial membrane 50 homolog (S. cerevisiae)	0.484526	-0.864133	0.702826	4-6	6.95785	4.27468	18.4695
ENSG00000104980	TIMM44	translocase of inner mitochondrial membrane 44 homolog (yeast)	0.611083	0.654072	0.137888	4-6	6.54078	5.94458	75.3058
ENSG00000138297	TIMM23B	translocase of inner mitochondrial membrane 23 homolog (yeast); translocase of inner mitochondrial membrane 23 homolog B (yeast)	0.268952	-0.00402251	0.138683	2-3	2.80154	2.54477	17.8753
ENSG00000177370	TIMM22	translocase of inner mitochondrial membrane 22 homolog (yeast)	0.100001	0.238538	0.18884	4-6	4.96125	4.35256	16.5935
ENSG00000126768	TIMM17B	translocase of inner mitochondrial membrane 17 homolog B (yeast)	0.028585	-0.500646	0.262754	6+	8.25545	6.88088	13.0296
ENSG00000134375	TIMM17A	translocase of inner mitochondrial membrane 17 homolog A (yeast)	0.417875	0.560198	0.0425338	2-3	2.16944	2.10642	50.4679
ENSG00000099800	TIMM13	translocase of inner mitochondrial membrane 13 homolog (yeast)	-1.05736	-0.322436	-0.156955	4-6	5.2643	5.86933	40.0602
ENSG00000134809	TIMM10	translocase of inner mitochondrial membrane 10 homolog (yeast)	-0.311337	0.0441581	-0.197602	6+	5.79617	6.64699	97.3533
ENSG00000111602	TIMELESS	timeless homolog (Drosophila)	-0.918779	-0.610166	-1.20268	6+	3.13097	7.20643	76.4201
ENSG00000145850	TIMD4	T-cell immunoglobulin and mucin domain containing 4	1.29564	-2.4328	3.38468	1-2	14.5823	1.39616	3.76058
ENSG00000140993	TIGD7	tigger transposable element derived 7	0.314392	0.426343	0.416572	1-2	1.52372	1.14157	29.585
ENSG00000164296	TIGD6	tigger transposable element derived 6	0.552995	0.277036	0.743164	1-2	3.27009	1.95364	13.9128
ENSG00000179886	TIGD5	tigger transposable element derived 5	0.868142	-0.278501	0.350421	3-4	4.00413	3.14066	3.09681
ENSG00000169989	TIGD4	tigger transposable element derived 4	-1.19339	0.301675	-0.379938	2-3	2.1745	2.82964	3.75733
ENSG00000173825	TIGD3	tigger transposable element derived 3	1.76035	0.513761	1.17562	2-3	5.46507	2.41935	0.852206
ENSG00000180346	TIGD2	tigger transposable element derived 2	-0.394563	-0.789725	0.775528	2-3	3.4505	2.01569	38.1123
ENSG00000145365	TIFA	TRAF-interacting protein with forkhead-associated domain	0.0924557	-0.0540056	0.485984	4-6	5.63656	4.02456	39.1394
ENSG00000127666	TICAM1	toll-like receptor adaptor molecule 1	2.102	-1.81646	3.75593	1-2	18.3226	1.35626	1.05492
ENSG00000146426	TIAM2	T-cell lymphoma invasion and metastasis 2	0.629974	0.156133	0.765634	1-2	2.64779	1.55742	19.8237
ENSG00000151923	TIAL1	TIA1 cytotoxic granule-associated RNA binding protein-like 1	-0.238347	-0.276823	-0.0176684	1-2	1.45318	1.47109	99.9212
ENSG00000221995	TIAF1	TGFB1-induced anti-apoptotic factor 1	1.12974	-1.10136	0.769818	0-1	1.15083	0.674951	2.98258
ENSG00000116001	TIA1	TIA1 cytotoxic granule-associated RNA binding protein	-0.999561	-0.803659	-0.0640207	2-3	2.1493	2.24682	192.559
ENSG00000151500	THYN1	thymocyte nuclear protein 1	-0.811291	-0.136256	-0.375	4-6	3.27954	4.25303	33.1777
ENSG00000134077	THUMPD3	THUMP domain containing 3	-0.124788	-0.334859	0.333725	3-4	4.49292	3.56506	174.305
ENSG00000138050	THUMPD2	THUMP domain containing 2	0.8937	0.569351	0.831615	1-2	2.45832	1.38133	43.8604
ENSG00000066654	THUMPD1	THUMP domain containing 1	0.112548	0.33939	0.214471	3-4	3.80336	3.27797	96.9895
ENSG00000144229	THSD7B	thrombospondin, type I, domain containing 7B	1.87504	1.18354	-0.840337	1-2	0.710338	1.27184	0.432405
ENSG00000005108	THSD7A	thrombospondin, type I, domain containing 7A	0.370399	0.41356	0.208301	1-2	2.03783	1.76386	111.989
ENSG00000187720	THSD4	thrombospondin, type I, domain containing 4	1.25748	1.62316	-0.0737777	2-3	2.77804	2.9238	23.8322
ENSG00000136114	THSD1	thrombospondin, type I, domain containing 1	3.45647	-0.401427		NA	3.19437		0.897756
ENSG00000151090	THRB	thyroid hormone receptor, beta (erythroblastic leukemia viral (v-erb-a) oncogene homolog 2, avian)	-0.894846	-0.979626	0.114561	3-4	4.07711	3.76588	164.84
ENSG00000054118	THRAP3	thyroid hormone receptor associated protein 3	-0.263132	0.187239	-0.524667	6+	6.09286	8.76521	385.544
ENSG00000126351	THRA	thyroid hormone receptor, alpha (erythroblastic leukemia viral (v-erb-a) oncogene homolog, avian)	-0.259243	-1.10636	1.15588	6+	19.9749	8.9646	7.09699
ENSG00000090534	THPO	thrombopoietin	0.353848	-0.112828		1-2		1.86671	1.05046
ENSG00000172009	THOP1	thimet oligopeptidase 1	-0.0777982	-1.44161	0.919201	4-6	11.3093	5.98036	16.5614
ENSG00000163634	THOC7	THO complex 7 homolog (Drosophila)	-0.251056	0.887877	-0.838068	6+	4.72587	8.44822	34.3915
ENSG00000131652	THOC6	THO complex 6 homolog (Drosophila)	0.0238957	0.410356	-0.933345	6+	7.18664	13.7243	8.32578
ENSG00000100296	THOC5	THO complex 5	-0.636244	0.0239793	-0.542943	6+	4.63031	6.74609	225.836
ENSG00000183684	THOC4	THO complex 4	-0.438958	-0.574577	0.258804	6+	7.64713	6.39132	40.6656
ENSG00000125676	THOC2	THO complex 2	-0.479191	-0.217483	-0.110408	4-6	3.84176	4.14731	289.909
ENSG00000079134	THOC1	THO complex 1	0.232529	0.449729	0.506389	1-2	2.64018	1.85864	223.954
ENSG00000144115	THNSL2	threonine synthase-like 2 (S. cerevisiae)	0.625228	0.641788	-0.891911	2-3	1.12017	2.07863	8.12255
ENSG00000185875	THNSL1	threonine synthase-like 1 (S. cerevisiae)	-0.519647	-0.575453	-0.0563567	4-6	5.31232	5.52394	46.9625
ENSG00000113272	THG1L	tRNA-histidine guanylyltransferase 1-like (S. cerevisiae)	-0.589081	0.713008	-1.10028	4-6	2.54834	5.46356	14.6869
ENSG00000172673	THEMIS	thymocyte selection pathway associated	2.54012			NA	2.67989		0.86183
ENSG00000159445	THEM4	thioesterase superfamily member 4	-0.392897	-1.1404	0.756592	3-4	5.21506	3.08676	12.4465
ENSG00000113296	THBS4	thrombospondin 4	-2.8157	-2.40322	-0.026017	6+	12.3279	12.5523	48.3917
ENSG00000169231	THBS3	thrombospondin 3	1.71372	1.37832	0.631503	0-1	1.4593	0.941985	8.06826
ENSG00000137801	THBS1	thrombospondin 1	1.26883	1.51492	-0.15279	4-6	4.68973	5.21365	344.984
ENSG00000168152	THAP9	THAP domain containing 9	0.655299	-0.147532	1.21858	1-2	3.56872	1.5335	23.8628
ENSG00000161277	THAP8	THAP domain containing 8	1.15104	0.335538	-0.761031	4-6	2.51567	4.2633	1.80379
ENSG00000184436	THAP7	THAP domain containing 7	0.332235	-2.16082	2.31183	3-4	17.0718	3.43833	5.18482
ENSG00000174796	THAP6	THAP domain containing 6	-0.0533901	-0.121685	0.610214	1-2	2.95617	1.93658	25.6418
ENSG00000177683	THAP5	THAP domain containing 5	0.46678	0.741191	0.19103	3-4	4.38847	3.84421	105.032
ENSG00000176946	THAP4	THAP domain containing 4	0.797919	-0.711357	0.506526	6+	9.43836	6.64381	11.2001
ENSG00000041988	THAP3	THAP domain containing, apoptosis associated protein 3	0.583953	0.492522	0.450414	4-6	5.53623	4.0516	11.2096
ENSG00000173451	THAP2	THAP domain containing, apoptosis associated protein 2	0.357938	0.0496441	0.754084	2-3	4.41134	2.61558	35.6761
ENSG00000168286	THAP11	THAP domain containing 11	-0.334924	-1.0619	0.590598	3-4	5.14337	3.41554	9.03615
ENSG00000129028	THAP10	THAP domain containing 10	0.524983	0.618482	0.0716224	6+	7.79815	7.42046	9.7213
ENSG00000131931	THAP1	THAP domain containing, apoptosis associated protein 1	0.538022	0.0155743	0.651614	4-6	6.35809	4.04736	40.2912
ENSG00000115970	THADA	thyroid adenoma associated	-0.514529	0.281131	-0.967977	2-3	1.31531	2.57287	90.6124
ENSG00000101158	TH1L	TH1-like (Drosophila)	-0.145006	-0.232478	-0.222252	6+	5.41625	6.31834	73.2635
ENSG00000137574	TGS1	trimethylguanosine synthase homolog (S. cerevisiae)	-0.238524	0.17411	-0.188811	3-4	2.7148	3.0944	106.439
ENSG00000152291	TGOLN2	trans-golgi network protein 2	-0.494629	-0.624844	0.139569	4-6	4.88808	4.43735	137.82
ENSG00000198959	TGM2	transglutaminase 2 (C polypeptide, protein-glutamine-gamma-glutamyltransferase)	-0.154239	-0.0508731	-0.189053	6+	8.43107	9.61155	14.1566
ENSG00000092295	TGM1	transglutaminase 1 (K polypeptide epidermal type I, protein-glutamine-gamma-glutamyltransferase)	3.85397	0.820965		NA	2.08999		1.74885
ENSG00000118707	TGIF2	TGFB-induced factor homeobox 2	0.0368815	-0.238319	0.15779	6+	6.96667	6.2449	43.8729
ENSG00000177426	TGIF1	TGFB-induced factor homeobox 1	0.389281	-0.154354	0.843313	1-2	3.2868	1.83194	78.0769
ENSG00000135966	TGFBRAP1	transforming growth factor, beta receptor associated protein 1	0.956529	-0.100013	0.942807	2-3	4.00212	2.08198	27.8221
ENSG00000069702	TGFBR3	transforming growth factor, beta receptor III	-0.794127	-0.701973	0.115147	4-6	5.07203	4.68294	93.9963
ENSG00000163513	TGFBR2	transforming growth factor, beta receptor II (70/80kDa)	-0.73137	-0.870842	0.183492	3-4	3.47386	3.05897	86.9252
ENSG00000106799	TGFBR1	transforming growth factor, beta receptor 1	0.451332	0.567437	0.0401681	4-6	4.88044	4.74643	199.814
ENSG00000120708	TGFBI	transforming growth factor, beta-induced, 68kDa	-0.224186	0.0113235	-0.249668	6+	7.20031	8.5607	223.86
ENSG00000119699	TGFB3	transforming growth factor, beta 3	0.659503	0.508235	-0.92704	4-6	2.64785	5.03455	2.10451
ENSG00000092969	TGFB2	transforming growth factor, beta 2	0.863796	1.27959	-0.278874	4-6	3.37662	4.09667	115.071
ENSG00000105329	TGFB1	transforming growth factor, beta 1	1.88696	0.35346	0.056287	4-6	5.42104	5.21361	1.52119
ENSG00000163235	TGFA	transforming growth factor, alpha	2.21127			NA	2.42022		0.983389
ENSG00000088451	TGDS	TDP-glucose 4,6-dehydratase	0.536423	0.700141	0.501405	2-3	3.42408	2.41883	25.8849
ENSG00000042832	TG	thyroglobulin	1.14819	1.0046	-0.605619	1-2	0.962431	1.46447	3.7554
ENSG00000072274	TFRC	transferrin receptor (p90, CD71)	-0.559244	-0.597417	-0.107516	6+	5.9318	6.39075	568.99
ENSG00000106327	TFR2	transferrin receptor 2	-2.3043	-2.54192	1.44393	6+	17.15	6.30374	2.96022
ENSG00000105619	TFPT	TCF3 (E2A) fusion partner (in childhood Leukemia)	0.78925	0.325781	0.812524	4-6	7.42875	4.22982	8.11082
ENSG00000105825	TFPI2	tissue factor pathway inhibitor 2	0.750327	2.77976	-1.75394	6+	9.08958	30.6571	12.9697
ENSG00000003436	TFPI	tissue factor pathway inhibitor (lipoprotein-associated coagulation inhibitor)	-2.16307	-1.9678	-0.165413	4-6	5.184	5.81379	102.027
ENSG00000100109	TFIP11	tuftelin interacting protein 11	0.171843	0.356903	-0.0268156	4-6	4.66131	4.74876	70.1272
ENSG00000114354	TFG	TRK-fused gene	-0.147627	0.128296	-0.364292	3-4	2.52538	3.25079	205.631
ENSG00000160180	TFF3	trefoil factor 3 (intestinal)	-0.92452	-1.40143	-2.30626	6+	2.88677	14.2779	1.01285
ENSG00000160181	TFF2	trefoil factor 2	0.152807			NA			0.414242
ENSG00000160182	TFF1	trefoil factor 1	-0.301581	-3.40143	2.94904	6+	46.7369	6.05216	1.5636
ENSG00000105967	TFEC	transcription factor EC	-1.13739	-0.403777	0.25116	1-2	2.20502	1.8527	10.8257
ENSG00000112561	TFEB	transcription factor EB	0.579047	-1.81646	2.77556	1-2	9.93219	1.4505	0.957456
ENSG00000068323	TFE3	transcription factor binding to IGHM enhancer 3	1.7379	0.647762	0.737065	4-6	9.84786	5.90831	37.733
ENSG00000114126	TFDP2	transcription factor Dp-2 (E2F dimerization partner 2)	-1.02584	-0.73669	-0.260616	6+	6.35348	7.61141	39.4007
ENSG00000198176	TFDP1	transcription factor Dp-1	-0.643692	-0.389112	-0.385683	4-6	4.00301	5.22985	25.5872
ENSG00000135457	TFCP2	transcription factor CP2	-0.501526	-0.216399	-0.307924	4-6	4.50486	5.57668	65.8648
ENSG00000162851	TFB2M	transcription factor B2, mitochondrial	0.567321	0.620588	-0.0155045	6+	6.30185	6.36994	62.7769
ENSG00000029639	TFB1M	transcription factor B1, mitochondrial	-0.421903	-0.219131	0.261266	1-2	1.30538	1.08915	31.7848
ENSG00000090447	TFAP4	transcription factor AP-4 (activating enhancer binding protein 4)	-0.516698	-1.40923	0.988879	4-6	11.5736	5.83158	9.54247
ENSG00000108064	TFAM	transcription factor A, mitochondrial	-0.549034	-0.241814	-0.219698	4-6	3.8722	4.50914	180.262
ENSG00000091513	TF	transferrin	-2.3786	-2.58482	0.000701576	3-4	3.81794	3.81608	592.302
ENSG00000151575	TEX9	testis expressed 9	-1.38041	-0.465045	-0.419515	3-4	2.868	3.83589	12.0582
ENSG00000164081	TEX264	testis expressed 264	0.381073	0.773663	-0.446136	4-6	3.45968	4.71342	12.7468
ENSG00000144043	TEX261	testis expressed 261	0.246584	-0.823692	-0.150792	6+	5.93917	6.59354	10.2578
ENSG00000136478	TEX2	testis expressed 2	-0.664387	-0.802792	0.293039	4-6	5.20326	4.2468	43.4433
ENSG00000133863	TEX15	testis expressed 15	-0.47112	-0.153896	-0.0110575	2-3	2.6967	2.71745	84.2079
ENSG00000121101	TEX14	testis expressed 14	0.760778	1.58314	-1.19614	3-4	1.41875	3.25071	1.71058
ENSG00000136891	TEX10	testis expressed 10	0.690191	0.234195	0.637015	3-4	4.88902	3.14385	121.081
ENSG00000187605	TET3	tet oncogene family member 3	1.02291	0.183692	0.630808	2-3	4.42207	2.85584	71.4793
ENSG00000168769	TET2	tet oncogene family member 2	-0.145832	-0.174365	0.0479654	2-3	2.15657	2.08605	77.4953
ENSG00000138336	TET1	tet oncogene 1	-1.15119	-1.31639	0.866501	3-4	6.45468	3.54023	26.6902
ENSG00000070759	TESK2	testis-specific kinase 2	-0.228777	0.17268	0.621832	4-6	6.59912	4.28841	3.97872
ENSG00000107140	TESK1	testis-specific kinase 1	1.39447	0.293666	1.04576	2-3	5.40907	2.62011	6.2719
ENSG00000088992	TESC	tescalcin	-0.173406	0.193899	-1.10016	6+	3.35983	7.20275	1.69552
ENSG00000135269	TES	testis derived transcript (3 LIM domains)	0.141704	0.51947	-0.185178	6+	7.24637	8.23881	651.195
ENSG00000164362	TERT	telomerase reverse transcriptase	0.321365	0.328846	0.827858	4-6	9.39516	5.2929	1.99591
ENSG00000166848	TERF2IP	telomeric repeat binding factor 2, interacting protein	0.0574337	-0.0667652	0.195356	4-6	4.63118	4.04468	111.538
ENSG00000132604	TERF2	telomeric repeat binding factor 2	0.0292044	0.24592	-0.617402	6+	4.84409	7.43136	23.5223
ENSG00000129566	TEP1	telomerase-associated protein 1	0.74411	1.22667	-0.8532	2-3	1.1566	2.0894	33.6259
ENSG00000111077	TENC1	tensin like C1 domain containing phosphatase (tensin 2)	1.26944	-1.81646	2.23403	0-1	2.70649	0.575301	0.366353
ENSG00000100726	TELO2	TEL2, telomere maintenance 2, homolog (S. cerevisiae)	1.3563	0.788015	-1.29841	2-3	0.894868	2.201	1.26911
ENSG00000167074	TEF	thyrotrophic embryonic factor	1.61785	0.678693	0.667478	3-4	5.94535	3.74323	12.0414
ENSG00000109927	TECTA	tectorin alpha	1.60081	1.18873	-0.584102	1-2	1.28231	1.92232	1.50068
ENSG00000099797	TECR	glycoprotein, synaptic 2	0.60386	-0.332306	-0.404257	6+	12.8578	17.0161	9.8446
ENSG00000196663	TECPR2	tectonin beta-propeller repeat containing 2	0.154744	1.16215	-1.07804	6+	2.92262	6.17015	17.5111
ENSG00000205356	TECPR1	tectonin beta-propeller repeat containing 1	1.17579	0.398282	-0.153388	2-3	2.26902	2.52356	6.38104
ENSG00000135605	TEC	tec protein tyrosine kinase	2.13701	1.78448	0.29294	2-3	3.18601	2.60054	8.60388
ENSG00000197905	TEAD4	TEA domain family member 4	1.46418	0.425021	0.684722	4-6	8.54323	5.31496	11.0387
ENSG00000007866	TEAD3	TEA domain family member 3	0.618309	-0.310512	0.83025	2-3	4.36661	2.45592	10.1058
ENSG00000074219	TEAD2	TEA domain family member 2	-0.943972	-0.525857	-0.350013	6+	5.44506	6.94012	13.5634
ENSG00000187079	TEAD1	TEA domain family member 1 (SV40 transcriptional enhancer factor)	0.155864	0.284309	0.0266292	4-6	4.98288	4.89175	149.105
ENSG00000182134	TDRKH	tudor and KH domain containing	-0.320885	-0.481786	-0.174032	4-6	4.23693	4.78014	22.4382
ENSG00000196116	TDRD7	tudor domain containing 7	0.509853	0.562413	0.257791	4-6	5.13373	4.29368	68.0485
ENSG00000083544	TDRD3	tudor domain containing 3	0.018543	0.278012	-0.761411	6+	4.13307	7.00616	11.4258
ENSG00000173809	TDRD12	tudor domain containing 12	1.94758			0-1		0.575301	0.156846
ENSG00000042088	TDP1	tyrosyl-DNA phosphodiesterase 1	-0.5133	0.686089	-1.48342	4-6	1.66845	4.66517	17.9396
ENSG00000151790	TDO2	tryptophan 2,3-dioxygenase	-2.1519	-0.968468	-0.972637	1-2	0.870722	1.70873	1.4998
ENSG00000139372	TDG	similar to G/T mismatch-specific thymine DNA glycosylase; thymine-DNA glycosylase	0.850527	0.0945073	0.874656	1-2	3.60845	1.96799	62.6269
ENSG00000119977	TCTN3	tectonic family member 3	-0.0755389	-0.6909	0.325304	2-3	2.57513	2.05529	14.7578
ENSG00000168778	TCTN2	tectonic family member 2	-0.299869	-1.48624	2.1238	6+	31.6385	7.2592	2.62874
ENSG00000204852	TCTN1	tectonic family member 1	-0.842654	-0.934733	0.0986907	1-2	2.07291	1.93585	8.41266
ENSG00000184786	TCTE3	t-complex-associated-testis-expressed 3	-0.315992	-0.363952	1.76794	0-1	1.75661	0.515787	1.29871
ENSG00000145022	TCTA	T-cell leukemia translocation altered gene	-0.0147765	-0.30309	0.595748	2-3	4.15502	2.74938	7.55051
ENSG00000166046	TCP11L2	t-complex 11 (mouse)-like 2	2.37755	2.58362	-0.140701	6+	5.83612	6.43397	62.2273
ENSG00000176148	TCP11L1	t-complex 11 (mouse)-like 1	0.440121	0.551537	-0.160474	2-3	2.6627	2.97598	11.9619
ENSG00000120438	TCP1	hypothetical gene supported by BC000665; t-complex 1	-0.157642	-0.0834055	-0.0582419	4-6	4.95702	5.16123	423.011
ENSG00000070814	TCOF1	Treacher Collins-Franceschetti syndrome 1	-0.708016	-0.149789	-0.681523	6+	4.89862	7.85656	94.9095
ENSG00000185339	TCN2	transcobalamin II; macrocytic anemia	0.592981	-2.13839	1.96247	6+	25.6295	6.57623	0.865426
ENSG00000134827	TCN1	transcobalamin I (vitamin B12 binding protein, R binder family)	-1.20095			6+		9.38703	1.61278
ENSG00000110719	TCIRG1	T-cell, immune regulator 1, ATPase, H+ transporting, lysosomal V0 subunit A3	1.69822	-1.2459	0.358355	2-3	3.10478	2.4219	7.42583
ENSG00000139437	TCHP	trichoplein, keratin filament binding	0.231635	0.168985	-0.168562	2-3	2.49049	2.79916	30.8101
ENSG00000101190	TCFL5	transcription factor-like 5 (basic helix-loop-helix)	0.489716	0.822882	-0.164022	6+	5.66795	6.35041	12.0978
ENSG00000148737	TCF7L2	transcription factor 7-like 2 (T-cell specific, HMG-box)	-0.972338	-1.43295	0.738175	1-2	2.43598	1.46036	28.188
ENSG00000152284	TCF7L1	transcription factor 7-like 1 (T-cell specific, HMG-box)	-0.160325	-1.03886	1.23829	1-2	2.47859	1.05062	1.39173
ENSG00000081059	TCF7	transcription factor 7 (T-cell specific, HMG-box)	0.289675	-0.0570986	-0.139658	2-3	2.1325	2.34925	5.02078
ENSG00000196628	TCF4	transcription factor 4	-1.60337	-0.744946	-0.52262	2-3	1.43758	2.06517	76.1331
ENSG00000071564	TCF3	transcription factor 3 (E2A immunoglobulin enhancer binding factors E12/E47)	-0.356937	-0.127194	-0.365871	6+	6.30661	8.12707	36.434
ENSG00000141002	TCF25	transcription factor 25 (basic helix-loop-helix)	0.44337	0.502913	0.139407	4-6	6.10096	5.53901	113.209
ENSG00000100207	TCF20	transcription factor 20 (AR1)	0.0184664	-0.285758	0.239646	4-6	5.09838	4.31809	118.257
ENSG00000137310	TCF19	transcription factor 19	-0.922854	-1.32964	-0.000602278	4-6	4.01604	4.01772	13.8862
ENSG00000140262	TCF12	transcription factor 12	-0.233627	-0.27678	0.457212	4-6	6.47383	4.71549	174.022
ENSG00000113649	TCERG1	transcription elongation regulator 1	-0.292165	-0.237475	0.25401	1-2	2.3543	1.97423	292.03
ENSG00000011007	TCEB3	transcription elongation factor B (SIII), polypeptide 3 (110kDa, elongin A)	1.24668	0.264216	1.10525	2-3	4.39485	2.04282	62.4765
ENSG00000103363	TCEB2	transcription elongation factor B (SIII), polypeptide 2 (18kDa, elongin B)	0.499249	-0.797639	0.229477	4-6	5.30823	4.52763	10.2532
ENSG00000176896	TCEANC	transcription elongation factor A (SII) N-terminal and central domain containing	-0.331012	1.3336	-1.47932	4-6	1.83112	5.10547	3.07922
ENSG00000180964	TCEAL8	transcription elongation factor A (SII)-like 8	-0.234746	0.117552	-0.257364	4-6	4.79409	5.73034	50.7122
ENSG00000133142	TCEAL4	transcription elongation factor A (SII)-like 4	0.165947	0.232069	-0.191923	4-6	3.90298	4.45832	30.0991
ENSG00000172465	TCEAL1	transcription elongation factor A (SII)-like 1	0.263047	0.518285	0.0181082	6+	7.33843	7.24689	11.6998
ENSG00000204219	TCEA3	transcription elongation factor A (SII), 3	-1.88511	-1.48403	-0.67147	6+	4.02736	6.41436	55.5806
ENSG00000171703	TCEA2	transcription elongation factor A (SII), 2	0.625933	0.0134156	1.62116	2-3	7.63844	2.48306	2.88724
ENSG00000187735	TCEA1P2	transcription elongation factor A (SII), 1 pseudogene 2; transcription elongation factor A (SII), 1	-0.305172	0.432183	-0.264166	6+	6.28982	7.5537	97.8291
ENSG00000173991	TCAP	titin-cap (telethonin)	2.82228	0.768498	-1.14142	6+	3.43016	7.56687	0.518237
ENSG00000165929	TC2N	tandem C2 domains, nuclear	-0.675208	-0.38062	-0.200661	4-6	3.73757	4.29531	35.5084
ENSG00000121075	TBX4	T-box 4	1.02542	1.02526	0.168948	4-6	6.59375	5.86508	3.65944
ENSG00000135111	TBX3	T-box 3	0.83187	0.0923584	0.743571	2-3	4.68607	2.7988	42.6989
ENSG00000121068	TBX2	T-box 2	0.641886	-1.46994	1.55484	2-3	8.00987	2.72629	6.77977
ENSG00000143178	TBX19	T-box 19	1.48739	1.50143	-1.43157	2-3	0.794287	2.1425	2.30712
ENSG00000092607	TBX15	T-box 15	1.38623	2.33822	-2.03795	6+	1.71377	7.0378	3.98051
ENSG00000136270	TBRG4	transforming growth factor beta regulator 4	0.935816	-0.288461	0.841792	2-3	3.61851	2.01895	36.0593
ENSG00000154144	TBRG1	transforming growth factor beta regulator 1	0.195654	0.502664	-0.311332	3-4	3.137	3.89255	84.8146
ENSG00000028839	TBPL1	TBP-like 1	0.571775	0.842497	-0.228422	2-3	2.09047	2.44909	35.7751
ENSG00000112592	TBP	TATA box binding protein	0.889635	-0.00298982	0.700638	2-3	3.77451	2.32245	20.8089
ENSG00000183751	TBL3	transducin (beta)-like 3	0.890835	1.55883	-1.20549	6+	3.27819	7.56	4.26724
ENSG00000106638	TBL2	transducin (beta)-like 2	0.303227	0.131042	0.419182	4-6	7.13434	5.33541	33.7592
ENSG00000177565	TBL1XR1	transducin (beta)-like 1 X-linked receptor 1	-0.280397	0.214171	-0.268904	4-6	3.5536	4.28171	581.246
ENSG00000101849	TBL1X	transducin (beta)-like 1X-linked	-0.897016	-0.410905	-0.669168	4-6	3.51845	5.59488	54.3945
ENSG00000198933	TBKBP1	TBK1 binding protein 1	1.24696	-0.876544	1.72702	2-3	8.43125	2.54687	3.40663
ENSG00000183735	TBK1	TANK-binding kinase 1	-0.0978132	0.381801	-0.136701	3-4	2.91774	3.20773	148.775
ENSG00000145348	TBCK	TBC domain-containing protein kinase-like	0.222384	0.183883	-0.136507	1-2	1.23509	1.35766	59.4113
ENSG00000154114	TBCEL	tubulin folding cofactor E-like	0.210292	0.368579	0.0199489	3-4	3.49091	3.44297	74.7539
ENSG00000116957	TBCE	tubulin folding cofactor E	0.719312	0.845725	-0.210301	4-6	5.06092	5.85513	84.4347
ENSG00000141556	TBCD	tubulin folding cofactor D	0.332294	-0.189771	-0.0983848	3-4	3.34608	3.58223	8.32314
ENSG00000113838	TBCCD1	TBCC domain containing 1	0.245777	-0.927032	0.630052	2-3	4.4089	2.84882	10.8551
ENSG00000124659	TBCC	tubulin folding cofactor C	-0.158288	-0.18216	0.148981	3-4	4.17934	3.76929	29.5587
ENSG00000105254	TBCB	tubulin folding cofactor B	-0.0336315	0.200526	-0.199899	6+	5.8362	6.70356	29.4317
ENSG00000171530	TBCA	tubulin folding cofactor A	-0.74796	-0.185668	-0.240667	4-6	4.5582	5.38569	134.873
ENSG00000197226	TBC1D9B	TBC1 domain family, member 9B (with GRAM domain)	0.315744	0.0827036	0.0508509	4-6	5.59273	5.39904	42.6958
ENSG00000109436	TBC1D9	TBC1 domain family, member 9 (with GRAM domain)	-0.14696	-0.275051	0.361788	3-4	4.35146	3.3863	91.2063
ENSG00000133138	TBC1D8B	TBC1 domain family, member 8B (with GRAM domain)	-0.88682	-0.471895	-0.405508	4-6	3.32088	4.39868	33.5097
ENSG00000204634	TBC1D8	TBC1 domain family, member 8 (with GRAM domain)	-1.00991	-1.12259	0.0963908	2-3	2.47114	2.31143	34.0578
ENSG00000145979	TBC1D7	TBC1 domain family, member 7	-0.925571	0.0922722	-1.04123	1-2	0.858251	1.76626	9.68809
ENSG00000131374	TBC1D5	TBC1 domain family, member 5	-1.20672	-0.402227	-0.692957	4-6	3.39449	5.48751	326.678
ENSG00000136111	TBC1D4	TBC1 domain family, member 4	-1.07807	-1.05689	0.126428	4-6	4.44324	4.07044	50.3237
ENSG00000185128	TBC1D3C	TBC1 domain family, member 3E; TBC1 domain family, member 3F; TBC1 domain family, member 3G; TBC1 domain family member 3C-like protein ENSP00000341742; TBC1 domain family, member 3H; TBC1 domain family, member 3; TBC1 domain family, member 3I; TBC1 domain family, member 3B; TBC1 domain family, member 3C	1.48157	0.917837	0.682326	1-2	3.0071	1.8739	3.20596
ENSG00000111490	TBC1D30	TBC1 domain family, member 30	0.643091	0.376753	0.402594	2-3	3.52562	2.66712	7.17963
ENSG00000167202	TBC1D2B	TBC1 domain family, member 2B	0.107326	-0.400124	-0.0047824	3-4	3.01158	3.02158	20.1711
ENSG00000068354	TBC1D25	TBC1 domain family, member 25	1.23939	0.620404	0.532515	3-4	5.48305	3.7907	5.57757
ENSG00000162065	TBC1D24	TBC1 domain family, member 24	0.386728	-0.887549	1.12801	1-2	3.74139	1.71186	8.30059
ENSG00000036054	TBC1D23	TBC1 domain family, member 23	0.210271	0.73143	-0.332267	3-4	2.60973	3.28562	162.773
ENSG00000065491	TBC1D22B	TBC1 domain family, member 22B	0.97273	2.00797	-0.482397	6+	5.48642	7.66487	11.0626
ENSG00000054611	TBC1D22A	TBC1 domain family, member 22A	0.403288	-0.00565918	0.549746	2-3	4.02401	2.74896	19.4852
ENSG00000125875	TBC1D20	TBC1 domain family, member 20	0.56073	-0.0698332	0.460778	2-3	2.93317	2.13123	23.9048
ENSG00000095383	TBC1D2	TBC1 domain family, member 2	0.587061	-0.267444	-0.371981	2-3	1.88562	2.44024	1.70817
ENSG00000109680	TBC1D19	TBC1 domain family, member 19	-0.131331	0.306172	0.135384	1-2	1.39533	1.27035	17.9177
ENSG00000104946	TBC1D17	TBC1 domain family, member 17	2.33204	1.35772	0.614155	3-4	4.81238	3.14399	3.3098
ENSG00000167291	TBC1D16	TBC1 domain family, member 16	-0.569763	0.027502	-0.355833	4-6	3.16414	4.04923	36.6336
[truncated: 13,511 more rows]
